# Supplementary material for: Assessing the relationship between agency and peer violence among adolescents aged 10 to 14 years in Kinshasa, Democratic Republic of Congo and Blantyre, Malawi: A cross-sectional study
Source: PLoS Med. 2021 Dec 13;18(12):e1003552. doi: 10.1371/journal.pmed.1003552 (PMC8716028; doi:10.1371/journal.pmed.1003552)
Supplement: S1 Data — (CSV) [file pmed.1003552.s009.csv]

ia1age	ia2gender	va2a	va2b	va2c	va2d	ixb1a	ixb1b	ixb1c	ixb1d	ixb1e	ixb1f	ixb1g	ixb1h	ixb1i	ixb1j	ixb1k	ixb1l	ixb1m	ixc10	ixc12	meanscore_fom	meanscore_voice	meanscore_decision	education	quintile	parent_close	time_friends	friend_sex_combo	ixb1ar	ixb1br	ixb1cr	ixb1dr	ixb1er	ixb1fr	ixb1gr	ixb1hr	ixb1ir	ixb1jr	ixb1kr	ixb1lr	ixb1mr	meanscore_sds	meanscore_gst	study_site2	parent3	parent_awareness2	age_di	aces_cat2	time_friends_everyday
10	0	4	4	4	4	1	1	1	1	1	1	1	1	1	1	1	1	1	1	1	1.4	4	1	2	3	1	1	1	0	0	0	0	0	0	0	0	0	0	0	0	0	4.333333	5	1	1	1	0	0	0
10	1	4	4	4	4	3	2	1	1	1	1	2	2	1	1	1	1	1	1	1	1	2.285714	1.5	2	2	1	1	2	1	1	0	0	0	0	1	1	0	0	0	0	0	5	5	1	0	0	0	4	0
12	1	4	4	4	4	1	1	1	1	1	1	1	1	1	1	1	1	1	1	1	1	1.714286	4	2	4	0	1	1	0	0	0	0	0	0	0	0	0	0	0	0	0	5	5	1	0	0	0	0	0
12	1	2	2	4	3	3	2	3	1	1	1	3	1	3	3	1	1	1	1	1	1.4	3.142857	3.25	2	2	1	0	1	1	1	1	0	0	0	1	0	1	1	0	0	0	3.333333	4.142857	1	1	0	0	4	0
14	1	4	3	4	4	2	1	999	1	1	1	2	1	2	1	1	1	1	1	1	2.666667	2.833333	3.75	0	3	0	3	1	1	0		0	0	0	1	0	1	0	0	0	0	4.5	4.142857	1	1	1	1	3	1
12	0	4	4	4	4	1	1	1	2	1	1	3	1	1	1	1	1	1	1	1	2	3.571429	2.5	2	5	1	3	2	0	0	0	1	0	0	1	0	0	0	0	0	0	5	4.428571	1	1	1	0	2	1
14	1	4	4	4	4	2	1	1	1	1	1	1	2	1	1	1	1	1	1	1	2.2	3.142857	3.25	2	3	1	3	1	1	0	0	0	0	0	0	1	0	0	0	0	0	4.666667	5	1	0	1	1	2	1
11	1	4	4	4	4	1	1	1	1	1	1	1	1	1	1	1	1	1	1	4	2	3.571429	2.5	2	4	1	3	2	0	0	0	0	0	0	0	0	0	0	0	0	0	5	5	1	1	1	0	0	1
12	1	4	4	4	4	2	1	1	1	1	1	2	1	1	1	2	1	2	1	1	2.4	2.285714	1.75	2	4	1	3	2	1	0	0	0	0	0	1	0	0	0	1	0	1	4.666667	4.571429	1	0	0	0	4	1
10	0				4	1	1	1	1	1	1	1	1	999	1	1	1	1	1	1	1	2.428571	1.75	2	5	1	1	1	0	0	0	0	0	0	0	0		0	0	0	0	3	3.428571	1	0	0	0	0	0
13	0	4	4	4	4	1	1	1	1	1	1	3	1	1	1	1	1	1	1	1	2.2	4	2.5	2	5	1	2	2	0	0	0	0	0	0	1	0	0	0	0	0	0	5	3.857143	1	1	1	1	1	0
13	1	4	3	4	4	1	1	1	2	2	1	1	1	1	1	1	1	1	4	1	1.2	2.285714	1.75	2		0	1	1	0	0	0	1	1	0	0	0	0	0	0	0	0	4.4	4.857143	1	2	1	1	2	0
14	1	4	4	4	4	1	1	1	1	1	1	2	1	3	1	1	1	1	1	1	2.2	3.571429	3.25	2	5	1		0	0	0	0	0	0	0	1	0	1	0	0	0	0	5	4.428571	1	0	0	1	2
13	1	3	2	1	3	3	3	3	2	3	1	1	3	3	2	1	2	2	4	1	2.6	3.571429	2.5	2	4	0	3	2	1	1	1	1	1	0	0	1	1	1	0	1	1	5	5	1	0	1	1	4	1
11	0	4	4	4	3	2	2	1	1	1	1	1	2	1	1	1	1	1	2	3	1.8	2.428571	3	2	1	0	3	1	1	1	0	0	0	0	0	1	0	0	0	0	0	4.833333	4.571429	1	0	1	0	3	1
10	1	4	4	4	4	2	1	1	1	1	1	1	1	1	1	1	1	1	1	2	1	2.857143	4	2	4	1	3	1	1	0	0	0	0	0	0	0	0	0	0	0	0	5	5	1	0	0	0	1	1
10	0	4	4	4	4	1	1	1	3	1	1	1	1	1	1	1	1	1	1	1	1	3.166667	2.5	0	3	1	3	1	0	0	0	1	0	0	0	0	0	0	0	0	0	3.833333	4.428571	1	1	1	0	1	1
13	1	3	4	3	3	1	1	1	1	1	1	1	1	1	1	1	1	1	1	1	1.4	3.285714	2.25	2	2	1	3	1	0	0	0	0	0	0	0	0	0	0	0	0	0	4.833333	5	1	1	1	1	0	1
11	0	4	4	4	4	1	1	1	1	1	2	2	1	1	1	1	1	1	1	1	1	1.833333	1.75	0	4	0	1	1	0	0	0	0	0	1	1	0	0	0	0	0	0	3.666667	4.428571	1	2	0	0	2	0
13	1	3	3	4	4	1	1	1	1	1	1	1	1	1	1	1	1	1	1	1	1.8	2.285714	2.75	2	3	1	2	2	0	0	0	0	0	0	0	0	0	0	0	0	0	3.333333	4.571429	1	0	1	1	0	0
10	0	3	4	3	4	1	1	1	1	1	1	1	1	1	1	2	1	1	1	1	1.666667	1.666667	1.75	0	2	1	3	1	0	0	0	0	0	0	0	0	0	0	1	0	0	2.5	3.857143	1	2	0	0	1	1
10	1	4	4	4	4	1	1	1	1	1	1	1	1	1	1	1	1	1	1	1	1.4	1.285714	2.5	2	4	0	1	1	0	0	0	0	0	0	0	0	0	0	0	0	0	4.666667	4.714286	1	1	1	0	0	0
13	1	3	3	2	2	1	1	1	1	1	1	2	1	1	1	1	1	1	1	1	1	2.428571	2.75	2	2	0	3	1	0	0	0	0	0	0	1	0	0	0	0	0	0	5	5	1	0	0	1	1	1
11	1	4	4	4	4	1	1	1	1	1	1	1	1	1	1	1	1	1	1	1	1	2.833333	1	0	4	1	2	2	0	0	0	0	0	0	0	0	0	0	0	0	0	1.666667	5	1	2	1	0	0	0
10	0	4	4	4	4	1	1	1	2	1	1	1	1	1	2	1	1	1	1	1	2.8	2.714286	2.5	1	2	1	3	1	0	0	0	1	0	0	0	0	0	1	0	0	0	4.333333	5	1	1	0	0	2	1
11	1	4	4	4	4	1	1	1	1	1	1	1	1	1	1	1	1	1	4	4	1	2.166667	2.75	0	2	0	3	1	0	0	0	0	0	0	0	0	0	0	0	0	0	4.333333	5	1	0	0	0	0	1
13	1	4	4	4	4	3	1	1	3	1	1	1	2	1	1	1	1	1	1	1	2.5	2.571429	4	2	4	1	2	2	1	0	0	1	0	0	0	1	0	0	0	0	0	4.666667	4.428571	1	0	0	1	3	0
14	1	4	4	3	4	2	1	999	1	1	2	2	2	999	1	1	1	1	1	999	2.8	2.714286	3.75	1	2	0	3	1	1	0		0	0	1	1	1		0	0	0	0	4.333333	4	1	0	0	1	4	1
14	0	4	4	4	4	2	2	1	1	1	1	2	1	1	1	1	3	1	1	1	1.6	2.857143	3.333333	2	4	1	3	2	1	1	0	0	0	0	1	0	0	0	0	1	0	5	5	1	0	0	1	4	1
14	1	2	2	2	2	2	2	1	1	1	1	1	2	1	2	1	1	1	1	1	2	3.428571	2.75	2	4	0	1	2	1	1	0	0	0	0	0	1	0	1	0	0	0	4.666667	5	1	0	1	1	4	0
10	0	4	4	4	4	1	1	1	1	1	1	1	1	1	1	1	1	1	3	3	1	2	4	2	4	0	3	2	0	0	0	0	0	0	0	0	0	0	0	0	0	4.666667	4.142857	1	0	0	0	0	1
12	0	1		4	4	2	1	2	1	1	1	2	2	1	1	1	1	1	3	1	2.333333	2.166667	2.75	0	2	0	3	1	1	0	1	0	0	0	1	1	0	0	0	0	0	4.5	4.285714	1	1	1	0	4	1
11	0	4	4	4	4	2	2	2	1	1	1	2	2	1	1	1	1	1	1	1	1.8	3	3.75	2	4	0	1	1	1	1	1	0	0	0	1	1	0	0	0	0	0	5	4.142857	1	0	1	0	4	0
13	1	1	2	3	3	3	1	2	2	1	1	2	1	1	1	1	1	1	1	1	1.4	3	1.75	2	4	1	3	1	1	0	1	1	0	0	1	0	0	0	0	0	0	5	5	1	2	0	1	4	1
12	1	4	4	4	4	1	1	1	1	1	1	1	1	1	1	1	1	1	1	1	1.2	3.142857	4	2	3	1	1	2	0	0	0	0	0	0	0	0	0	0	0	0	0	4.166667	4.428571	1	0	0	0	0	0
10	0	4	4	4	4	1	1	1	1	1	1	1	1	1	1	1	1	1	1	1	2.2	2.428571	3.5	2	4	1	3	1	0	0	0	0	0	0	0	0	0	0	0	0	0	4	4.714286	1	0	0	0	0	1
14	1	4	4	4	4	2	2	2	1	2	1	1	1	1	1	1	1	1	3	1	1	2.857143	3.5	2	4	1	1	2	1	1	1	0	1	0	0	0	0	0	0	0	0	4.333333	5	1	2	0	1	4	0
10	1	4	4	4	4	1	1	1	1	1	1	1	1	1	1	1	1	1	3	1	1.2	2.142857	4	2	4	1	1	1	0	0	0	0	0	0	0	0	0	0	0	0	0	5	5	1	2	1	0	0	0
11	0	4	4	4	4	3	2	1	1	2	1	2	3	2	2	1	1	1	2	2	2.8	3.142857	3.75	2	4	1	2	2	1	1	0	0	1	0	1	1	1	1	0	0	0	5	5	1	1	0	0	4	0
11	0	4	4	4	4	999	1	1	1	1	1	1	1	1	1	1	1	1	3	1	1	4	3.75	2	3	1	3	1		0	0	0	0	0	0	0	0	0	0	0	0	5	3.428571	1	0	0	0	0	1
14	0	4	4	4	4	1	1	1	1	1	1	2	1	1	1	1	1	1	1	1	1.8	2.285714	2	1	4	1	2	1	0	0	0	0	0	0	1	0	0	0	0	0	0	3.666667	3.857143	1	0	0	1	1	0
14	0	4	4	4	4	1	1	1	1	1	1	1	1	1	1	1	1	1	1	1	2.4	2.142857	3	1	1	0	3	1	0	0	0	0	0	0	0	0	0	0	0	0	0	5	5	1	0	0	1	0	1
10	1	4	4	4	4	1	1	1	2	1	1	3	1	3	1	1	1	1	1	1	1	3.666667	1.75	0	1	1	2	1	0	0	0	1	0	0	1	0	1	0	0	0	0	5	5	1	1	1	0	3	0
11	0	4	4	4	4	2	2	1	1	1	1	2	1	2	1	1	1	1	1	1	2.6	3	4	2	4	1	3	2	1	1	0	0	0	0	1	0	1	0	0	0	0	4.333333	5	1	0	1	0	4	1
12	0	4	4	4	4	2	1	1	1	1	1	1	1	1	1	1	1	1	1	1	1.4	2.428571	3.75	2	5	0	2	1	1	0	0	0	0	0	0	0	0	0	0	0	0	5	4.142857	1	1	1	0	1	0
12	1	3	4	4	4	2	1	1	1	1	1	1	1	1	1	1	1	1	1	1	1.6	1.714286	2.75	1	5	0	3	2	1	0	0	0	0	0	0	0	0	0	0	0	0	5	5	1	2	0	0	1	1
12	0	4	4	4	4	1	1	1	1	1	1	2	1	1	1	1	1	1	3	1	2	2.666667	3.25	0	1	1	2	1	0	0	0	0	0	0	1	0	0	0	0	0	0	4.333333	4.428571	1	1	0	0	1	0
11	1	4	3	3	4	1	1	1	1	1	1	1	1	1	1	1	1	1	1	1	1.2	2	3.5	2	4	0	1	2	0	0	0	0	0	0	0	0	0	0	0	0	0	5	4.428571	1	0	0	0	0	0
10	1	3	1	4	1	1	1	1	1	1	1	1	1	1	1	1	1	1	1	1	1.2	1.714286	1	2	4	1	3	1	0	0	0	0	0	0	0	0	0	0	0	0	0	5	3.571429	1	0	1	0	0	1
12	0	4	4	4	4	2	1	1	1	1	1	2	1	1	2	1	1	1	1	3	1	3.285714	1.75	2	5	0	2	1	1	0	0	0	0	0	1	0	0	1	0	0	0	5	4.428571	1	0	0	0	3	0
10	0	4	3	4	4	3	1	1	3	3	1	1	1	1	1	1	1	1	1	1	1	2.142857	1.75	2	3	1	3	2	1	0	0	1	1	0	0	0	0	0	0	0	0	3.666667	4.142857	1	0	1	0	3	1
11	1	4	4	4	4	1	1	1	1	1	1	1	1	1	1	1	1	1	1	1	1.2	1.833333	2	2	5	0	3	2	0	0	0	0	0	0	0	0	0	0	0	0	0	5	5	1	0	0	0	0	1
10	1	4	4	4	4	3	2	2	1	1	2	1	2	2	2	1	999	1	1	1	2	2.857143	4	1	1	0	3	1	1	1	1	0	0	1	0	1	1	1	0		0	4.666667	3.857143	1	2	0	0	4	1
13	0	3	3	3	3	1	1	1	1	1	1	1	1	2	1	1	1	1	2	2	2.4	3.285714	3.75	2	5	0	3	1	0	0	0	0	0	0	0	0	1	0	0	0	0	4.833333	4.857143	1	0	0	1	1	1
14	0	3	3	3	4	2	1	1	1	2	1	1	1	2	1	1	1	1	2	1	1.8	3.142857	4	2	5	1	1	2	1	0	0	0	1	0	0	0	1	0	0	0	0	5	4.857143	1	0	1	1	3	0
12	0	4	4	4	4	2	1	1	1	1	1	1	2	1	1	1	1	1	1	1	1.6	3	2.75	2	4	0	2	1	1	0	0	0	0	0	0	1	0	0	0	0	0	5	5	1	0	0	0	2	0
13	1	4	4	3	4	2	2	2	1	1	2	3	2	3	1	2	1	1	1	4	1.4	2.714286	2.25	2	3	0	3	2	1	1	1	0	0	1	1	1	1	0	1	0	0	4.833333	5	1	0	1	1	4	1
11	1	4	4	4	4	1	1	1	1	1	1	1	1	1	1	1	1	1	1	1	1.5	2.714286	2.5	2	5	1	1	1	0	0	0	0	0	0	0	0	0	0	0	0	0	4.333333	4.428571	1	1	0	0	0	0
13	1	4	4	4	4	2	2	1	1	1	1	2	1	1	1	1	1	1	1	1	2.4	2	3	2	5	0	2	2	1	1	0	0	0	0	1	0	0	0	0	0	0	3.833333	4.142857	1	0	0	1	3	0
11	0	4	4	4	4	3	1	3	3	1	1	3	1	1	1	1	1	1	1	1	3	3.571429	4	2	3	1	3	1	1	0	1	1	0	0	1	0	0	0	0	0	0	5	5	1	1	1	0	4	1
13	0	3	3	3	3	1	1	1	1	1	1	1	1	1	1	1	1	1	1	1	1	2.428571	1	2	4	0	3	1	0	0	0	0	0	0	0	0	0	0	0	0	0	5	5	1	2	1	1	0	1
12	0	4	4	4	4	2	2	1	1	1	1	1	1	1	1	1	1	1	1	1	2.333333	2.833333	3.25	0	3	1	3	2	1	1	0	0	0	0	0	0	0	0	0	0	0	5	5	1	0	1	0	2	1
13	1	4	4	4	4	1	1	1	1	1	999	2	1	2	1	1	1	1	1	1	3.6	3.571429	3.25	2	2	0	2	1	0	0	0	0	0		1	0	1	0	0	0	0	5	5	1	1	0	1	2	0
10	1	3	1	1	3	3	1	1	1	1	1	1	1	3	1	1	1	1	1	1	1.666667	2.166667	2.75	0	1	1	3	1	1	0	0	0	0	0	0	0	1	0	0	0	0	4.833333	4.857143	1	1	1	0	2	1
11	1	4	3	3	4	1	2	1	1	1	1	2	2	2	1	1	1	1	1	1	1	1.857143	1.75	2	2	1	2	1	0	1	0	0	0	0	1	1	1	0	0	0	0	4.666667	4.857143	1	0	0	0	4	0
14	1	4	4	4	4	2	2	2	3	3	999	1	2	1	1	1	1	2	1	3	3	1.833333	2	2	3	1	1	1	1	1	1	1	1		0	1	0	0	0	0	1	4.166667	4.428571	1	0	1	1	4	0
12	0	4	4	4	4	2	1	1	3	2	1	1	1	1	1	1	1	1	1	3	1	2.571429	4	2	5	1	1	1	1	0	0	1	1	0	0	0	0	0	0	0	0	5	4.428571	1	2	0	0	3	0
12	1	4	1	3	3	1	1	1	1	1	1	2	1	1	1	1	1	1	2	1	1.4	2.142857	2.75	2	4	0	3	1	0	0	0	0	0	0	1	0	0	0	0	0	0	4.333333	4.857143	1	0	0	0	1	1
10	0	4	4	4	4	3	1	1	1	1	1	1	1	2	1	1	1	1	1	1	1.2	3	3	2	3	1	1	1	1	0	0	0	0	0	0	0	1	0	0	0	0	4.666667	5	1	1	0	0	2	0
10	1	4	4	4	4	2	1	1	1	1	1	2	1	1	1	1	1	1	1	3	1	3	1.75	2	1	0	3	1	1	0	0	0	0	0	1	0	0	0	0	0	0	4.333333	4.428571	1	0	0	0	2	1
11	0	4	4	4	4	2	1	1	1	1	1	1	1	2	1	1	1	1	2	2	1.4	3	3.5	2	2	1	3	2	1	0	0	0	0	0	0	0	1	0	0	0	0	2.833333	2.428571	1	0	1	0	2	1
12	1	4	4	4	4	1	999	1	1	1	1	1	1	1	1	1	1	1	1	1	1.5	2.166667	3.75	0	1	1	3	1	0		0	0	0	0	0	0	0	0	0	0	0	5	5	1	1	1	0	0	1
10	1	4	4	4	4	1	1	1	1	1	1	2	1	1	1	1	1	1	1	1	1	2	2.5	2	4	1	0	1	0	0	0	0	0	0	1	0	0	0	0	0	0	5	5	1	0	0	0	1	0
12	0	4	4	4	4	2	1	1	1	1	1	1	1	1	1	1	1	1	1	1	1	3	1	2	4	1	1	2	1	0	0	0	0	0	0	0	0	0	0	0	0	5	3.857143	1	0	1	0	1	0
11	1	4	4	4	4	2	3	1	1	1	1	2	2	3	2	1	1	2	4	3	3	3.571429	1	2	5	0	2	2	1	1	0	0	0	0	1	1	1	1	0	0	1	5	5	1	0	1	0	4	0
10	0	2	4	4	4	1	1	1	1	1	1	2	1	1	1	1	1	1	1	1	1	2	1	0	2	0	1	1	0	0	0	0	0	0	1	0	0	0	0	0	0	1.666667	3.714286	1	2	1	0	1	0
11	1	4	4	3	4	2	1	1	1	1	3	3	3	1	1	1	1	1	4	3	1	2	3.5	0	2	1	3	1	1	0	0	0	0	1	1	1	0	0	0	0	0	3.666667	5	1	2	1	0	4	1
12	0	3	3	4	2	2	1	1	1	1	1	1	1	1	1	1	1	1	2	2	1.2	2.714286	3	2	5	0	1	2	1	0	0	0	0	0	0	0	0	0	0	0	0	5	4.714286	1	0	0	0	1	0
10	1	4	4	4	4	1	1	1	1	1	1	1	1	1	1	1	1	1	1	1	1.4	1.571429	3	2	5	0	2	1	0	0	0	0	0	0	0	0	0	0	0	0	0	1.666667	3.285714	1	0	0	0	0	0
10	0	4	4	4	4	2	1	1	1	1	1	2	1	1	2	2	1	1	1	1	1.333333	2	2.75	0	2	0	1	1	1	0	0	0	0	0	1	0	0	1	1	0	0	2.833333	4.571429	1	0	0	0	4	0
11	0	4	4	4	4	1	1	1	1	1	1	1	1	1	2	1	1	1	1	1	3	1.714286	2.25	2	5	0	2	2	0	0	0	0	0	0	0	0	0	1	0	0	0	3.666667	3.285714	1	0	0	0	1	0
12	0	4	4	4	4	1	1	1	1	1	1	2	1	1	1	1	1	1	1	1	2	2.6	3.75	0	1	0	2	2	0	0	0	0	0	0	1	0	0	0	0	0	0	4.833333	3.857143	1	2	1	0	1	0
11	1	1	1	4	4	1	1	1	1	1	1	1	1	1	1	1	1	1	1	1	2	1.857143	1.25	2	1	1	2	2	0	0	0	0	0	0	0	0	0	0	0	0	0	3.666667	5	1	0	0	0	0	0
13	1	2	2	2	2	3	1	1	2	1	1	1	1	1	1	1	1	2	1	1	2	1.666667	3.25	0	3	0	3	1	1	0	0	1	0	0	0	0	0	0	0	0	1	4.666667	3.428571	1	2	1	1	3	1
14	1	3	4	4	4	3	3	3	1	3	1	3	3	3	1	1	1	2	3	3	1	3.166667	4	0	3	1	3	2	1	1	1	0	1	0	1	1	1	0	0	0	1	5	5	1	1	1	1	4	1
12	1	4	4	4	4	1	1	1	1	1	1	1	1	1	1	1	1	1	1	1	2.2	2.428571	2.75	2	5	0	1	1	0	0	0	0	0	0	0	0	0	0	0	0	0	5	4.714286	1	0	1	0	0	0
10	1	3	3	4	4	1	1	1	1	1	1	1	1	1	1	1	1	1	1	1	2	3.571429	2	2	5	1	1	2	0	0	0	0	0	0	0	0	0	0	0	0	0	3.166667	4.857143	1	0	0	0	0	0
12	1	4	4			1	1	1	1	1	1	1	1	1	2	2	1	1	4	1	1	2.571429	2	2	5	1	3	1	0	0	0	0	0	0	0	0	0	1	1	0	0	4.666667	5	1	0	1	0	2	1
11	1	1	2	2	1	2	1	3	3	2	3	3	3	3	3	1	1	1	1	1	1	1.5	2.75	0	2	1	1	1	1	0	1	1	1	1	1	1	1	1	0	0	0	2.833333	5	1	0	1	0	4	0
13	1	3	4	4	4	3	2	1	1	1	1	1	1	2	1	1	1	1	1	1	1.2	1.857143	3.25	2	4	1	2	2	1	1	0	0	0	0	0	0	1	0	0	0	0	4.333333	4.285714	1	2	1	1	3	0
10	0	4	4	4	4	1	1	1	1	1	1	1	1	2	2	1	1	1	3	3	1.6	3	3.75	2	4	1	3	2	0	0	0	0	0	0	0	0	1	1	0	0	0	4	5	1	1	0	0	2	1
13	0	4	4	3	4	999	1	1	2	1	2	1	3	1	1	1	1	1	3	1	1	1.714286	2	1	3	1	3	1		0	0	1	0	1	0	1	0	0	0	0	0	5	4.857143	1	0	0	1	3	1
14	1	4	4	4	4	1	1	1	1	1	1	1	1	1	1	1	1	1	1	1	1	3.571429	1.75	1	1	1	1	1	0	0	0	0	0	0	0	0	0	0	0	0	0	5	5	1	0	0	1	0	0
14	0	4	4	4	4	1	1	1	1	1	1	1	1	1	3	1	1	1	1	1	1	1.666667	1.5	0	1	0	3	1	0	0	0	0	0	0	0	0	0	1	0	0	0	5	5	1	0	1	1	1	1
14	0	4	4	4	1	1	2	1	1	1	2	2	2	1	2	1	1	1	4	2	3	3.428571	3.5	2	4	0	3	1	0	1	0	0	0	1	1	1	0	1	0	0	0	5	5	1	2	0	1	4	1
10	1	4	4	4	4	1	1	1	1	1	1	3	3	2	1	3	1	1	1	1	1.2	2	3.25	2	2	0	1	1	0	0	0	0	0	0	1	1	1	0	1	0	0	5	4.428571	1	0	0	0	4	0
11	1	3	4	4	4	2	1	2	2	1	1	1	1	1	1	1	1	1	1	1	1	3.428571	2.5	2	1	1	2	1	1	0	1	1	0	0	0	0	0	0	0	0	0	4.333333	4.285714	1	0	1	0	3	0
13	1	4	4	1	4	1	1	1	1	1	1	1	1	1	1	1	1	1	1	1	1.2	2.714286	2.25	2	5	1	2	2	0	0	0	0	0	0	0	0	0	0	0	0	0	5	5	1	0	0	1	0	0
14	1	2	3	4	3	1	1	1	1	1	1	1	1	1	1	1	1	1	1	1	1	3	2	1	4	1	1	2	0	0	0	0	0	0	0	0	0	0	0	0	0	4.166667	3.285714	1	0	0	1	0	0
11	1	4	4	4	4	1	1	1	1	1	1	2	2	1	1	1	1	1	1	1	1	1.8	2.25	0	2	1	3	1	0	0	0	0	0	0	1	1	0	0	0	0	0	4	4.428571	1	1	1	0	2	1
10	1	4	4	4	4	1	1	1	1	1	1	3	2	1	1	1	1	1	1	4	1	3.142857	1.75	1	2	1	3	1	0	0	0	0	0	0	1	1	0	0	0	0	0	5	5	1	0	0	0	2	1
11	0	4	4	4	4	1	1	1	1	1	1	2	1	1	1	1	1	1	1	1	1	2.142857	1.75	2	1	1	3	1	0	0	0	0	0	0	1	0	0	0	0	0	0	5	5	1	1	1	0	1	1
12	0	4	4	4	4	1	1	1	1	1	1	1	1	1	1	1	1	1	1	1	1	3.571429	3	2	5	1	3	2	0	0	0	0	0	0	0	0	0	0	0	0	0	5	4.428571	1	0	0	0	0	1
12	1	4	4	4	4	1	1	1	1	1	1	1	1	1	1	1	1	1	4	1	1	2.285714	3.75	2	2	1	2	2	0	0	0	0	0	0	0	0	0	0	0	0	0	5	4.857143	1	0	0	0	0	0
13	0	4	4	4	4	1	1	1	1	1	1	1	1	1	1	1	1	1	3	3	1	3.428571	4	1	1	1	3	2	0	0	0	0	0	0	0	0	0	0	0	0	0	5	2.714286	1	0	1	1	0	1
12	0	4	4	4	3	2	999	1	1	2	1	2	1	1	1	1	1	1	1	1	1.8	3.142857	3.5	2	5	1	3	2	1		0	0	1	0	1	0	0	0	0	0	0	4.5	4.142857	1	0	1	0	3	1
12	0	4	4	4	4	1	1	1	1	1	1	1	1	1	1	1	1	1	1	1	1.6	2.571429	2.5	2	2	1	3	2	0	0	0	0	0	0	0	0	0	0	0	0	0	3	3.857143	1	0	1	0	0	1
10	0	4	4	4	4	2	1	1	1	1	1	1	1	1	1	1	1	1	1	3	1	1.571429	1	2	4	1	1	1	1	0	0	0	0	0	0	0	0	0	0	0	0	5	4.428571	1	0	0	0	1	0
12	0	4	4	4	4	2	2	1	1	1	1	2	2	1	1	1	1	1	4	1	2.2	2.428571	3.25	2	4	1	3	1	1	1	0	0	0	0	1	1	0	0	0	0	0	5	4.428571	1	0	0	0	4	1
10	1	4	3	4	4	2	1	1	1	1	1	1	1	1	2	1	1	1	1	4	1	2	3	0	1	1	3	1	1	0	0	0	0	0	0	0	0	1	0	0	0	4.833333	4.428571	1	1	1	0	2	1
11	0	4	4	4	4	1	1	1	1	1	1	1	1	1	1	1	1	1	1	1	1	2.333333	2.5	0	2	0	1	1	0	0	0	0	0	0	0	0	0	0	0	0	0	5	5	1	0	1	0	0	0
12	0	3	3	1	1	1	1	1	1	1	1	2	1	1	1	1	1	1	1	1	1	1.714286	1.75	2	2	0	1	2	0	0	0	0	0	0	1	0	0	0	0	0	0	5	5	1	0	0	0	1	0
12	1	4	4	4	4	2	1	1	1	1	2	3	1	1	1	1	1	1	1	3	1	2.142857	2.5	1	2	1	3	1	1	0	0	0	0	1	1	0	0	0	0	0	0	5	4.428571	1	0	1	0	3	1
12	1	4	4	4	4	1	1	1	1	1	1	1	1	1	1	1	1	1	1	1	1	2.142857	4	2	3	0	1	1	0	0	0	0	0	0	0	0	0	0	0	0	0	3.666667	2	1	0	1	0	0	0
10	0	4	4	4	4	1	1	1	1	1	1	1	1	1	2	1	1	1	1	1	1.4	4	1	2	3	1	2	1	0	0	0	0	0	0	0	0	0	1	0	0	0	5	4.428571	1	2	0	0	1	0
13	0	4	4	4	4	1	1	1	1	1	1	1	1	1	1	2	2	1	1	3	1.6	2.571429	3.25	1	4	1	1	2	0	0	0	0	0	0	0	0	0	0	1	1	0	5	5	1	1	0	1	2	0
13	0	3	4	4	4	2	2	1	1	1	1	1	1	1	1	1	1	1	1	3	1	2.142857	1.5	2	3	0	2	2	1	1	0	0	0	0	0	0	0	0	0	0	0	4.333333	4.714286	1	0	0	1	2	0
12	1	4	4	3	3	3	1	1	1	1	1	2	2	1	1	1	1	1	4	1	2.8	3.285714	4	2	5	1	3	1	1	0	0	0	0	0	1	1	0	0	0	0	0	5	5	1	0	1	0	3	1
13	1	2	3	4	4	3	1	1	1	1	1	3	1	1	1	1	1	1	4	1	1	2.166667	2	0	2	1	2	1	1	0	0	0	0	0	1	0	0	0	0	0	0	4.166667	4.714286	1	1	1	1	2	0
12	0	3	3	3	3	2	2	1	1	1	2	2	1	2	2	2	1	1	1	1	1.333333	1.666667	2.75	0	3	0	1	1	1	1	0	0	0	1	1	0	1	1	1	0	0	4.333333	3.285714	1	0	1	0	4	0
10	0	3	3	1	4	3	1	1	2	2	1	2	2	1	1	1	1	1	1	2	1.333333	2.333333	3.25	0	1	1	2	2	1	0	0	1	1	0	1	1	0	0	0	0	0	4.833333	4.857143	1	1	1	0	4	0
12	1	4	4	2	1	1	2	2	1	1	1	1	1	2	1	1	1	1	4	1	1	2.857143	2.666667	1	5	1	1	1	0	1	1	0	0	0	0	0	1	0	0	0	0	4.333333	4.428571	1	0	1	0	3	0
14	1	1	1	1	1	1	1	1	1	2	1	1	1	1	1	1	1	1	1	1	1	1.857143	1.75	2	4	0	1	1	0	0	0	0	1	0	0	0	0	0	0	0	0	3.5	3.428571	1	0	0	1	1	0
11	0	4	4	4	4	1	2	1	1	1	1	2	1	1	1	1	1	1	1	1	1.8	2.142857	3.25	2	2	0	3	1	0	1	0	0	0	0	1	0	0	0	0	0	0	4.5	5	1	1	1	0	2	1
13	1	4	4	4	4	2	1	1	1	1	1	1	1	1	1	1	1	1	1	999	1.666667	3.333333	2	0	3	1	3	2	1	0	0	0	0	0	0	0	0	0	0	0	0	5	2.714286	1	0	0	1	1	1
11	1	4	4	2	2	2	1	1	999	1	1	1	2	1	1	1	1	1	1	1	2	2.142857	1.75	2	1	0	2	2	1	0	0		0	0	0	1	0	0	0	0	0	4.333333	4.428571	1	1	0	0	2	0
12	0	4	4	4	4	2	1	1	1	1	1	1	2	1	2	1	1	1	3	3	1	2.571429	1.5	2	5	1	2	2	1	0	0	0	0	0	0	1	0	1	0	0	0	4.333333	4.428571	1	2	0	0	3	0
14	0	4	4	4	4	3	3	1	1	1	2	2	2	1	1	1	1	1	1	1	1	4	1	0	2	1	1	2	1	1	0	0	0	1	1	1	0	0	0	0	0	5	5	1	0	1	1	4	0
12	0	4	3	4	4	1	1	1	1	1	1	1	1	1	1	1	1	1	1	1	1	1.714286	1.75	1	5	0	1	1	0	0	0	0	0	0	0	0	0	0	0	0	0	4.333333	3.857143	1	1	0	0	0	0
11	0	4	4	4	4	1	1	1	1	1	1	1	1	1	1	1	1	1	1	1	1	2.714286	4	2	3	1		0	0	0	0	0	0	0	0	0	0	0	0	0	0	4.333333	3.857143	1	0	0	0	0
11	1	4	4	4	4	1	1	1	1	1	1	1	1	1	1	1	1	1	1	1	3	1.857143	3.5	2	5	1	3	2	0	0	0	0	0	0	0	0	0	0	0	0	0	5	4.428571	1	0	0	0	0	1
14	0	4	4	4	4	2	2	1	1	1	1	1	1	1	1	1	1	1	2	2	1.6	2.714286	3.5	1	5	1	1	1	1	1	0	0	0	0	0	0	0	0	0	0	0	4.833333	4.714286	1	0	0	1	2	0
13	1	4	4	3	4	1	1	1	1	1	1	2	1	1	2	1	1	1	4	4	2	2.166667	4	0	4	0	3	2	0	0	0	0	0	0	1	0	0	1	0	0	0	5	5	1	0	1	1	2	1
11	0	4	4	3	4	2	1	1	1	1	1	1	1	1	1	1	1	1	1	1	1.333333	2.166667	2.25	0	2	1	3	1	1	0	0	0	0	0	0	0	0	0	0	0	0	4.333333	5	1	2	1	0	1	1
10	1	4	4	4	4	1	1	1	1	1	1	1	1	1	1	1	1	1	4	3	1	1.428571	4	2	3	1	2	1	0	0	0	0	0	0	0	0	0	0	0	0	0	4.5	5	1	0	0	0	0	0
10	1	3	4	4	4	1	2	1	1	1	1	1	1	1	1	1	1	1	1	1	1.4	2.857143	1.5	2	3	1	1	1	0	1	0	0	0	0	0	0	0	0	0	0	0	5	3.857143	1	0	0	0	1	0
11	0	3	3	3	3	2	2	1	1	1	1	2	2	2	1	1	1	1	2	2	2.4	2.857143	4	2	4	0	3	1	1	1	0	0	0	0	1	1	1	0	0	0	0	4.333333	4.571429	1	0	0	0	4	1
11	0	1	1	1	3	1	1	1	1	1	1	1	1	1	1	1	1	1	1	1	1	2.571429	1.75	1	1	1	1	1	0	0	0	0	0	0	0	0	0	0	0	0	0	5	5	1	2	1	0	0	0
11	1	4	4	1	4	2	1	1	1	1	1	2	1	1	1	1	1	1	3	1	1	2.5	2.5	0	3	1	3	1	1	0	0	0	0	0	1	0	0	0	0	0	0	3.166667	3.714286	1	1	1	0	2	1
13	0	3	2	3	3	2	2	1	1	1	1	1	1	1	2	1	1	1	1	1	2.6	2.857143	1	1	5	0	1	2	1	1	0	0	0	0	0	0	0	1	0	0	0	4.833333	4.857143	1	0	0	1	3	0
12	0	4	4	4	4	1	1	1	1	1	1	1	2	2	1	1	2	1	1	3	2.6	1	3.25	2	2	1	1	2	0	0	0	0	0	0	0	1	1	0	0	1	0	4.833333	5	1	2	0	0	3	0
13	0	3	1	3	1	2	3	2	1	1	1	1	1	1	1	1	1	1	2	1	2.2	1.285714	1	2	3	0	2	1	1	1	1	0	0	0	0	0	0	0	0	0	0	3	4	1	0	0	1	3	0
12	1	4	4	4	4	2	2	2	2	2	1	1	1	1	2	1	2	1	4	4	1	2.428571	3.75	2	5	0	1	2	1	1	1	1	1	0	0	0	0	1	0	1	0	4	4.714286	1	0	0	0	4	0
13	1	4	4	4	4	1	1	1	1	1	1	1	1	1	1	1	1	1	1	1	1	1.857143	1.5	1	4	1	3	2	0	0	0	0	0	0	0	0	0	0	0	0	0	5	5	1	1	1	1	0	1
12	0	4	4	4	4	2	2	1	1	1	2	2	1	999	1	1	1	1	1	1	1	2.571429	2.666667	2	1	1	2	1	1	1	0	0	0	1	1	0		0	0	0	0	4.333333	4.833333	1	0	0	0	4	0
12	1	4	4	4	4	1	1	1	3	3	1	1	1	1	1	1	1	1	1	1	1	3.142857	2.5	1	5	1	1	1	0	0	0	1	1	0	0	0	0	0	0	0	0	4.333333	5	1	0	1	0	2	0
14	0	2		2	4	2	2	2	1	2		2	1	2	1	2	999	999	1	4	2.8	2.428571	3.5	1	1	0	2	2	1	1	1	0	1		1	0	1	0	1			3.833333	4	1	1	0	1	4	0
14	0	4	4	4	4	2	1	1	1	1	1	2	1	1	1	2	1	1	1	1	1.6	2.714286	3.5	2	2	1	2	1	1	0	0	0	0	0	1	0	0	0	1	0	0	4.833333	4.142857	1	0	0	1	3	0
12	0					1	1	1	1	1	1	1	1	1	1	1	1	1	1	1	1	2.571429	3.25	2	4	1	1	2	0	0	0	0	0	0	0	0	0	0	0	0	0	3.833333	5	1	0	1	0	0	0
13	1	4	4	4	4	2	2	1	1	1	1	1	2	1	1	1	1	1	1	1	1.8	3.428571	3.5	2	4	0	0	2	1	1	0	0	0	0	0	1	0	0	0	0	0	5	3.857143	1	1	0	1	3	0
10	1	1	4	4	4	1	1	2	1	1	1	1	2	2	1	1	1	1	4	1	1	1.166667	1.25	0	2	0	1	1	0	0	1	0	0	0	0	1	1	0	0	0	0	4.166667	4.142857	1	1	0	0	3	0
11	1	4	4	4	4	2	1	1	1	1	1	2	1	1	1	1	1	1	1	1	1	2.571429	3.75	2	3	0	3	2	1	0	0	0	0	0	1	0	0	0	0	0	0	5	5	1	0	1	0	2	1
12	1	4	4	4	4	1	2	1	1	1	1	1	1	1	1	1	1	1	1	1	1	2.833333	4	0	4	1	3	1	0	1	0	0	0	0	0	0	0	0	0	0	0	5	5	1	0	1	0	1	1
10	1	4	4	4	4	1	1	1	1	1	1	2	1	1	1	1	1	1	1	999	1	2.833333	3.25	0	4	1	1	2	0	0	0	0	0	0	1	0	0	0	0	0	0	4.333333	2.714286	1	0	1	0	1	0
10	1	4	4	3	4	1	2	1	1	1	2	1	2	1	1	1	1	1	1	1	1	1.5	3.75	0	2	0		0	0	1	0	0	0	1	0	1	0	0	0	0	0	4	3.857143	1	2	1	0	3
12	1	4	4	4	4	2	1	1	1	1	1	1	1	1	1	1	1	1	1	1	1.4	3	2.5	2	4	1	1	1	1	0	0	0	0	0	0	0	0	0	0	0	0	4.833333	5	1	2	1	0	1	0
10	0	4	4	4	4	1	1	1	1	1	1	1	1	1	1	1	1	1	1	1	1	1	2.5	0	2	1	3	1	0	0	0	0	0	0	0	0	0	0	0	0	0	5	3.857143	1	0	1	0	0	1
10	0	1	2	3	3	1	1	1	2	1	1	1	1	1	1	1	1	1	1	1	1.6	2	3	1	4	1	2	1	0	0	0	1	0	0	0	0	0	0	0	0	0	3.666667	4	1	0	0	0	1	0
10	1	4	4	4	4	2	2	1	1	1	1	3	2	2	1	1	1	1	1	1	2	1	2.5	0	3	0	3	1	1	1	0	0	0	0	1	1	1	0	0	0	0	4.5	4.571429	1	1	1	0	4	1
14	1	4	4	4	3	1	1	1	1	1	1	2	3	1	2	1	1	1	2	4	1.666667	3	3.5	0	1	1	1	1	0	0	0	0	0	0	1	1	0	1	0	0	0	5	4.714286	1	1	1	1	3	0
11	1	4	4	4	4	3	1	1	1	1	1	3	2	1	1	1	1	1	3	4	1.6	2.142857	1	1	4	1	2	2	1	0	0	0	0	0	1	1	0	0	0	0	0	5	4.428571	1	0	1	0	3	0
11	1	4	4	4	4	1	1	1	2	1	1	1	1	1	1	1	1	1	1	1	1.2	2.428571	2.5	2	3	0	2	1	0	0	0	1	0	0	0	0	0	0	0	0	0	4	5	1	2	0	0	1	0
11	1	2	2	3	4	1	1	1	1	1	1	3	1	1	1	1	1	1	1	1	1	2.142857	2.75	2	2	0	3	2	0	0	0	0	0	0	1	0	0	0	0	0	0	4.333333	4	1	1	0	0	1	1
14	1	4	4	4	4	1	2	1	1	1	2	1	1	1	1	1	1	1	1	1	1.4	3.142857	4	2	2	1	1	1	0	1	0	0	0	1	0	0	0	0	0	0	0	5	5	1	0	1	1	2	0
12	1	4	4		4	2	1	2	1	1	1	1	1	1	1	1	1	1	3	1	2.6	1.857143	2.75	2	3	0	3	2	1	0	1	0	0	0	0	0	0	0	0	0	0	3.666667	4.571429	1	0	0	0	2	1
11	1	3	3	3	3	1	1	1	1	1	1	1	1	1	1	1	1	1	1	1	2	2	1.5	0	3	1	3	1	0	0	0	0	0	0	0	0	0	0	0	0	0	4.666667	5	1	2	1	0	0	1
12	0	4	1	1	1	3	2	3	1	1	1	2	2	3	1	1	1	1	3	1	1	3.833333	4	0	1	1	3	2	1	1	1	0	0	0	1	1	1	0	0	0	0	4.333333	5	1	0	1	0	4	1
12	1	4	4	4	4	1	1	1	1	1	1	1	1	1	1	1	1	1	1	1	1	3.142857	3.25	2	4	1	0	1	0	0	0	0	0	0	0	0	0	0	0	0	0	5	4.142857	1	0	1	0	0	0
10	1	4	4	4	4	1	1	1	1	1	1	1	2	1	1	1	1	1	1	1	1	1.857143	2.25	2	5	0	1	1	0	0	0	0	0	0	0	1	0	0	0	0	0	4.166667	3.285714	1	1	1	0	1	0
13	0	4	4	4	4	1	1	1	1	1	1	1	1	1	1	1	1	1	1	1	1	2.142857	3.25	2	1	1	3	2	0	0	0	0	0	0	0	0	0	0	0	0	0	4.333333	5	1	0	0	1	0	1
10	0	1	1	1	1	2	1	1	1	1	2	1	1	1	1	1	1	2	1	1	1.8	3	3.25	2	5	0	1	2	1	0	0	0	0	1	0	0	0	0	0	0	1	5	5	1	0	1	0	3	0
14	1	4	4	4	4	2	1	1	1	1	1	2	1	1	1	1	1	1	1	1	2.4	2.285714	3.75	1	2	0	1	2	1	0	0	0	0	0	1	0	0	0	0	0	0	5	5	1	1	0	1	2	0
13	1	3		3	4	1	2	1	2	1	1	3	1	2	1	1	1	1	3	1	1.2	3.714286	3	2	5	1	2	2	0	1	0	1	0	0	1	0	1	0	0	0	0	5	5	1	0	0	1	4	0
10	0				4	1	1	1	1	1	2	3	1	1	2	999	2	1	1	1	1	1.857143	1.333333	2	1	0		0	0	0	0	0	0	1	1	0	0	1		1	0	3.166667	4	1	0	0	0	4
14	0	3	3	3	3	1	2	1	1	2	1	2	2	1	1	2	2	1	3	3	2.8	2	2.75	2	2	0	3	1	0	1	0	0	1	0	1	1	0	0	1	1	0	4.166667	5	1	0	0	1	4	1
13	1	4	4	4	4	2	2	1	1	1	1	2	2	2	1	1	1	1	1	1	1	2.571429	1.5	2	4	1	3	1	1	1	0	0	0	0	1	1	1	0	0	0	0	4.666667	4.142857	1	0	1	1	4	1
13	1	4	4	3	4	1	1	1	1	1	1	2	1	2	1	1	1	1	1	4	2.2	2.714286	3	1	3	0	2	2	0	0	0	0	0	0	1	0	1	0	0	0	0	5	4.714286	1	0	0	1	2	0
13	1	4	4	4	4	2	1	1	1	1	1	1	1	1	1	1	1	1	1	1	1	2	2.25	0	3	0	1	1	1	0	0	0	0	0	0	0	0	0	0	0	0	4.833333	5	1	2	1	1	1	0
13	0	4	4	4	4	1	1	1	1	1	1	1	1	1	1	1	1	1	1	1	1	1.571429	2.75	1	4	0	3	1	0	0	0	0	0	0	0	0	0	0	0	0	0	4.333333	3.285714	1	0	0	1	0	1
12	1	4	4	4	4	3	2	2	1	1	1	1	1	1	1	1	1	1	1	2	2	2.571429	3.75	2	4	0	1	2	1	1	1	0	0	0	0	0	0	0	0	0	0	5	5	1	2	0	0	3	0
11	0	4	4	4	4	1	1	1	1	2	1	2	1	1	1	1	1	1	1	3	2	1.666667	4	0	1	0	2	1	0	0	0	0	1	0	1	0	0	0	0	0	0	5	4.142857	1	2	1	0	2	0
14	1	3	3	4	4	2	1	999	2	1	1	2	2	1	2	2			1	1	3	2.666667	3.75	0	3	0	2	2	1	0		1	0	0	1	1	0	1	1			3.5	4.571429	1	2	0	1	4	0
14	0	3	3	3	1	1	1	2	1	2	1	2	3	1	1	1	1	1	1	3	1	2.5	1	0	4	0	3	2	0	0	1	0	1	0	1	1	0	0	0	0	0	4.666667	4.428571	1	1	1	1	4	1
13	0	4	4	4	4	1	1	1	1	1	1	1	1	1	1	1	1	1	1	1	1	2	3	2	2	1	0	2	0	0	0	0	0	0	0	0	0	0	0	0	0	3	3.857143	1	1	0	1	0	0
11	0	4	4	4	4	3	3	3	3	1	1	3	1	1	1	1	1	1	1	1	1.4	2.285714	1.75	2	4	1	1	2	1	1	1	1	0	0	1	0	0	0	0	0	0	2.333333	2.142857	1	0	1	0	4	0
11	1	4	1	4	4	1	1	1	1	2	1	1	1	1	1	1	1	1	1	1	1	2.571429	2	2	2	1		0	0	0	0	0	1	0	0	0	0	0	0	0	0	4.666667	4.857143	1	0	0	0	1
12	1	4	4	4	4	2	1	1	1	1	1	1	1	2	1	2	1	1	1	4	1.2	2.571429	3	2	2	0	3	1	1	0	0	0	0	0	0	0	1	0	1	0	0	5	5	1	2	1	0	3	1
11	1	4	4	4	4	1	1	1	1	1	1	1	1	1	1	1	1	1	1	1	1	1.333333	4	0	3	1	3	1	0	0	0	0	0	0	0	0	0	0	0	0	0	5	4	1	0	1	0	0	1
14	0	4	4	4	4	3	2	2	2	3	1	2	2	1	1	1	1	1	1	1	1	3.666667	4	0	2	1	2	1	1	1	1	1	1	0	1	1	0	0	0	0	0	5	4.571429	1	1	1	1	4	0
12	0	4	4	4	4	2	2	1	1	1	1	2	1	1	1	1	1	1	1	1	2.2	3.142857	3	2	5	1	3	1	1	1	0	0	0	0	1	0	0	0	0	0	0	3.666667	4.285714	1	1	1	0	3	1
13	0	3	1	4	4	2	1	1	1	1	1	2	1	1	1	1	1	1	3	1	3	1.6	2.25	0	2	0	1	1	1	0	0	0	0	0	1	0	0	0	0	0	0	4.666667	3.857143	1	0	0	1	2	0
11	1	1	1	1	1	1	1	1	1	1	1	2	1	1	2	2	1	1	4	1	1	1.333333	1	0	5	0		0	0	0	0	0	0	0	1	0	0	1	1	0	0	5	4.714286	1	0	0	0	3
14	0	3	3	3	3	1	1	2	1	1	1	2	1	1	1	1	1	1	1	1	2	2.857143	3.25	2	2	0	1	1	0	0	1	0	0	0	1	0	0	0	0	0	0	5	5	1	0	0	1	2	0
11	1	3	3	3	3	1	1	1	1	1	1	1	1	2	1	1	1	1	1	1	1.333333	2.333333	2	0	5	1	2	1	0	0	0	0	0	0	0	0	1	0	0	0	0	5	4.571429	1	2	0	0	1	0
10	1	4	4	3	4	1	1	1	1	1	1	1	1	1	1	1	1	1	1	1	1	1.142857	1.5	2	2	1	1	1	0	0	0	0	0	0	0	0	0	0	0	0	0	5	5	1	0	0	0	0	0
11	0	3	3	2	3	1	1	1	1	1	1	1	1	1	1	1	1	1	1	1	1	2.285714	1	2	2	1	2	2	0	0	0	0	0	0	0	0	0	0	0	0	0	5	5	1	1	1	0	0	0
14	0	2	1	4	4	3	2	3	1	2	1	2	2	3	1	2	2	1	1	1	2.2	2.857143	3	2	2	1	1	2	1	1	1	0	1	0	1	1	1	0	1	1	0	3.333333	4	1	2	0	1	4	0
12	1	4	4	4	4	1	1	1	1	1	1	1	2	1	1	1	1	1	1	4	1.6	2.285714	4	2	3	1	1	1	0	0	0	0	0	0	0	1	0	0	0	0	0	5	4.857143	1	0	0	0	1	0
14	1	4	4	4	4	2	1	1	1	1	1	2	1	2	1	1	1	1	1	1	1.2	2.571429	1.5	1	3	1	3	1	1	0	0	0	0	0	1	0	1	0	0	0	0	5	3.857143	1	0	1	1	3	1
12	1	4	4	4	4	1	1	1	1	1	1	1	1	1	1	1	1	1	1	1	2.6	3.142857	3.75	2	5	0	0	1	0	0	0	0	0	0	0	0	0	0	0	0	0	4.333333	3.857143	1	0	1	0	0	0
13	0	2		1	1	2	2	2	2	1	1	2	2	2	1	1	1	1	2	3	1.8	2.428571	3.5	2	3	0	1	2	1	1	1	1	0	0	1	1	1	0	0	0	0	4.833333	4.857143	1	0	0	1	4	0
10	1	4	4	4	4	1	1	1	1	1	1	1	1	1	1	1	1	1	1	1	1	3.285714	1.75	2	1	1	2	2	0	0	0	0	0	0	0	0	0	0	0	0	0	5	5	1	0	1	0	0	0
14	0	4	3	3	4	1	1	1	1	1	1	2	1	1	1	1	1	1	1	3	2.6	2	2.5	1	3	1	3	1	0	0	0	0	0	0	1	0	0	0	0	0	0	5	5	1	0	1	1	1	1
14	0	4	4	4	4	1	1	1	1	3	1	1	1	1	1	1	1	1	1	3	1.6	3.857143	3.5	2	2	0	3	2	0	0	0	0	1	0	0	0	0	0	0	0	0	5	5	1	0	0	1	1	1
13	1	2	3	2	2	2	1	1	1	1	2	2	3	2	2	2	1	1	1	1	1.6	2	1.5	2	5	1		0	1	0	0	0	0	1	1	1	1	1	1	0	0	4.833333	5	1	1	0	1	4
14	0	2	2	2	2	3	2	1	1	1	1	1	1	1	1	1	1	1	1	1	1.6	2.714286	1	2	3	1	2	2	1	1	0	0	0	0	0	0	0	0	0	0	0	1.166667	5	1	2	0	1	2	0
13	1	4	4	4	4	1	1	1	3	1	1	1	1	1	1	1	1	1	1	1	1	2.142857	4	2	5	0	0	1	0	0	0	1	0	0	0	0	0	0	0	0	0	5	5	1	0	1	1	1	0
13	0	4	4	4	4	1	1	1	1	1	1	1	1	1	1	1	1	1	1	1	1	2.142857	2.5	2	2	1	3	2	0	0	0	0	0	0	0	0	0	0	0	0	0	3	3.285714	1	1	1	1	0	1
14	0	4	4	4	4	1	2	1	1	1	2	3	1	1	2	1	1	1	3	1	3.6	3.571429	3.75	1	2	1	2	1	0	1	0	0	0	1	1	0	0	1	0	0	0	5	4.857143	1	1	1	1	4	0
11	1	4	2	3	3	1	1	1	1	1	2	2	2	2	3	1	1	1	1	1	1.333333	1.666667	1.75	0	1	0	2	1	0	0	0	0	0	1	1	1	1	1	0	0	0	4.5	4.714286	1	1	1	0	4	0
10	0	4	4	1	4	1	1	1	1	1	1	1	1	1	1	1	1	1	1	1	1	2.5	3.333333	0	1	0	3	2	0	0	0	0	0	0	0	0	0	0	0	0	0	3.166667	5	1	1	1	0	0	1
13	0	1	3	3	1	1	2	1	1	1	1	2	1	1	1	1	1	1	1	1	1	2.285714	1.5	2	2	0	3	1	0	1	0	0	0	0	1	0	0	0	0	0	0	4	4.285714	1	1	1	1	2	1
13	0	3	3	3	3	2	2	1	1	1	1	2	1	1	1	1	1	1	2	2	1.2	2.857143	4	2	5	0	1	1	1	1	0	0	0	0	1	0	0	0	0	0	0	4.5	4.714286	1	1	1	1	3	0
13	0	4	4	4	4	2	1	3	1	1	1	2	1	1	1	3	1	1	1	1	1.4	1.428571	1.75	1	1	1	3	1	1	0	1	0	0	0	1	0	0	0	1	0	0	3.166667	4.857143	1	1	1	1	4	1
12	0	4	4	4	4	2	1	1	1	1	1	1	2	1	1	1	1	1	3	1	1	1.857143	1.5	2	4	1	3	1	1	0	0	0	0	0	0	1	0	0	0	0	0	4.833333	5	1	0	1	0	2	1
12	0	2	4	3	2	1	1	1	1	1	1	3	1	1	1	1	1	1	3	1	1.2	2	2.5	2	3	1	3	2	0	0	0	0	0	0	1	0	0	0	0	0	0	4.333333	5	1	0	1	0	1	1
13	0	4	4	3	4	3	2	1	1	1	1	2	1	1	1	1	1	1	3	3	2.6	2.142857	3.75	2	4	1	3	2	1	1	0	0	0	0	1	0	0	0	0	0	0	3.333333	4.714286	1		0	1	3	1
13	1	4	4	4	4	1	2	1	1	1	1	2	2	2	1	1	1	1	1	4	2.2	2.857143	3.75	1	1	0	1	1	0	1	0	0	0	0	1	1	1	0	0	0	0	4.333333	5	1	2	0	1	4	0
12	0	4	4	4	4	1	1	1	1	1	1	2	1	1	1	1	1	1	1	1	1	1.571429	1	2	5	1	1	1	0	0	0	0	0	0	1	0	0	0	0	0	0	4.333333	2.714286	1	0	0	0	1	0
11	0	3	4	3	4	2	1	2	2	1	1	2	1	1	1	1	1	1	3	3	1.333333	2.166667	1.5	0	2	1	1	2	1	0	1	1	0	0	1	0	0	0	0	0	0	4.5	5	1	1	1	0	4	0
10	0	3	3	3	4	2	1	1	1	1	1	1	1	1	1	1	1	1	1	1	1.2	2.428571	2.25	2	4	1	2	2	1	0	0	0	0	0	0	0	0	0	0	0	0	5	4.571429	1	1	0	0	1	0
11	0	3	3	3	2	2	1	1	1	1	1	2	1	1	1	1	1	1	1	1	1	2.166667	2.5	0	1	1	3	1	1	0	0	0	0	0	1	0	0	0	0	0	0	4.333333	4.428571	1	0	0	0	2	1
11	0	4	4	4	4	3	3	1	1	1	1	1	1	1	1	1	1	1	3	3	1	3	3.25	2	1	1	2	1	1	1	0	0	0	0	0	0	0	0	0	0	0	4.833333	4.428571	1	0	1	0	2	0
13	0	4	4	4	4	1	1	1	1	1	1	1	2	1	1	999	1	1	1	1	1	2.428571	2.25	2	2	0	3	1	0	0	0	0	0	0	0	1	0	0		0	0	1	4.714286	1	1	1	1	1	1
11	0	4	4	4	4	999	1	1	3	1	1	1	1	1	1	1	1	1	1	1	3.4	3.428571	4	1	5	1	3	2		0	0	1	0	0	0	0	0	0	0	0	0	3.333333	3.285714	1	1	1	0	1	1
12	1	3	4	3	3	1	1	1	1	1	1	2	1	1	1	1	1	1	1	1	1.8	2.571429	3.75	2	3	0	2	1	0	0	0	0	0	0	1	0	0	0	0	0	0	5	4.428571	1	2	0	0	1	0
11	1	2	4	4	3	2	1	1	1	1	1	1	1	1	1	1	1	1	1	1	1	2.571429	2.25	1	5	0	3	1	1	0	0	0	0	0	0	0	0	0	0	0	0	4.333333	5	1	0	0	0	1	1
13	0	3	3	3	3	2	1	1	1	2	1	3	1	1	1	2	1	1	1	1	2	1.5	2.5	0	4	1	3	1	1	0	0	0	1	0	1	0	0	0	1	0	0	5	5	1	0	0	1	4	1
10	0	4	4	4	4	1	1	1	1	1	1	1	1	1	1	1	1	1	1	1	1	3.333333	1	0	2	1	3	1	0	0	0	0	0	0	0	0	0	0	0	0	0	4.333333	4.333333	1	0	0	0	0	1
11	0	4	4	4	4	1	1	1	1	1	1	1	1	1	1	1	1	1	1	1	1	2.714286	3	2	4	0	3	2	0	0	0	0	0	0	0	0	0	0	0	0	0	4.833333	5	1	2	1	0	0	1
12	0	4	4	4	4	1	1	1	1	1	1	1	2	1	1	1	1	1	1	1	1	3.333333	3	0	1	1	3	1	0	0	0	0	0	0	0	1	0	0	0	0	0	4.166667	5	1	1	0	0	1	1
13	0	4	4	4	4	2	1	1	1	1	1	1	2	1	1	1	1	1	1	1	3.8	2	3.5	2	3	0	2	1	1	0	0	0	0	0	0	1	0	0	0	0	0	4.833333	5	1	1	0	1	2	0
10	1	4	4	3	2	3	2	2	2	2	2	1	3	1	1	1	1	1	1	1	2	2.857143	3.5	2		0	3	1	1	1	1	1	1	1	0	1	0	0	0	0	0	4.833333	4.571429	1	2	0	0	4	1
10	1	4	4	4	4	3	1	1	1	1	1	1	1	1	1	1	1	1	2	2	1	2.166667	3.25	0	3	1	3	1	1	0	0	0	0	0	0	0	0	0	0	0	0	5	4.428571	1	2	1	0	1	1
13	1	4	4	4	4	2	1	1	2	2	2	3	1	3	1	1	1	1	1	1	1	1.666667	2	0	1	1	3	1	1	0	0	1	1	1	1	0	1	0	0	0	0	5	5	1	1	1	1	4	1
12	0	4	4	4	4	2	2	1	1	1	1	2	1	1	1	1	1	1	1	1	1	2.333333	3	0	2	0		0	1	1	0	0	0	0	1	0	0	0	0	0	0	5	5	1	0	1	0	3
11	1	4	4	4	4	3	2	1	1	1	3	2	1	2	1	1	1	1	4	4	1	3	3.75	2	4	1	3	1	1	1	0	0	0	1	1	0	1	0	0	0	0	5	3.857143	1	1	1	0	4	1
10	0	4	4	4	4	1	2	1	1	1	1	2	1	1	1	2	1	1	2	2	1	1.714286	3.25	2	3	1	3	1	0	1	0	0	0	0	1	0	0	0	1	0	0	3.666667	3.285714	1	0	0	0	3	1
11	1	4	4	4	4	1	1	1	1	1	1	1	1	1	1	1	1	1	1	1	1.6	1.857143	4	2	3	0	3	1	0	0	0	0	0	0	0	0	0	0	0	0	0	5	3.857143	1	0	1	0	0	1
12	0	4	4	4	4	2	1	2	1	2	1	1	1	1	1	1	1	1	1	4	2.2	2.714286	4	2	3	0	3	1	1	0	1	0	1	0	0	0	0	0	0	0	0	4.666667	4.571429	1	0	1	0	3	1
11	1	3	3	1	3	1	1	1	1	1	1	1	1	1	1	1	1	1	1	1	1.4	2	2.5	2	4	1	1	2	0	0	0	0	0	0	0	0	0	0	0	0	0	4.333333	5	1	0	1	0	0	0
11	1	4	4	4	4	3	2	3	2	1	1	1	1	2	1	1	1	1	1	4	1	2.428571	2	2	5	1	1	2	1	1	1	1	0	0	0	0	1	0	0	0	0	4	4.428571	1	0	0	0	4	0
11	1	4	4	4	4	1	1	1	1	1	1	1	1	1	1	1	1	1	1	1	1	2.428571	2	2	2	0		0	0	0	0	0	0	0	0	0	0	0	0	0	0	5	4.428571	1	1	0	0	0
10	1	4	4	4	4	3	2	1	999	999	1	3	2	1	1	1	3	2	1	1	1	1.428571	1	2	3	1	3	2	1	1	0			0	1	1	0	0	0	1	1	5	3.857143	1	0	0	0	4	1
13	0	4	4	3	3	3	3	1	1	1	1	3	1	1	3	1	1	1	1	1	1	1.666667	3.5	0	1	1	2	1	1	1	0	0	0	0	1	0	0	1	0	0	0	4.333333	3.857143	1	1	0	1	4	0
11	1	4	4	4	4	2	1	1	1	1	1	1	2	1	1	1	1	1	1	1	1	2.714286	4	2	5	0	3	1	1	0	0	0	0	0	0	1	0	0	0	0	0	4.833333	4.428571	1	0	1	0	2	1
11	0	4	4	4	4	1	1	1	1	1	1	3	3	1	1	1	1	1	3	1	2.8	2.571429	2.5	2	1	1	2	2	0	0	0	0	0	0	1	1	0	0	0	0	0	3.5	4.857143	1	0	0	0	2	0
12	1	4	4	4	4	999	3	1	1	1	1	1	1	1	1	1	1	1	1	1	1.4	2.571429	3.25	2	5	1	1	2		1	0	0	0	0	0	0	0	0	0	0	0	5	4.428571	1	2	0	0	1	0
12	0	4	4	4	4	1	2	1	1	1	2	2	2	1	1	1	2	1	1	1	2	2.571429	2.333333	2	3	1	3	2	0	1	0	0	0	1	1	1	0	0	0	1	0	3.5	3.571429	1	0	1	0	4	1
12	1	4	4	4	4	2	1	1	1	1	1	1	1	1	1	1	1	1	1	1	1.8	3	3.5	2	1	1	2	2	1	0	0	0	0	0	0	0	0	0	0	0	0	5	5	1	1	0	0	1	0
12	0	4	4	4	4	2	2	2	1	1	1	2	2	1	1	1	1	1	3	3	2.8	3.142857	2.5	2	2	1	2	1	1	1	1	0	0	0	1	1	0	0	0	0	0	5	4.428571	1	0	1	0	4	0
14	1	4	4	4	4	2	2	2	2	2	2	1	2	2	1	1	1	1	3	4	1	2.142857	4	1	5	0	3	2	1	1	1	1	1	1	0	1	1	0	0	0	0	4.833333	4.428571	1	1	0	1	4	1
11	0	2	3	4	4	1	2	1	1	1	1	1	1	1	1	1	1	1	1	1	1	2	1	2	4	0	1	2	0	1	0	0	0	0	0	0	0	0	0	0	0	3	3.857143	1	1	0	0	1	0
14	0	4	4	4	4	2	3	2	2	1	1	3	2	2	1	1	1	1	1	1	3.2	1.714286	4	2	3	1	3	2	1	1	1	1	0	0	1	1	1	0	0	0	0	5	5	1	0	0	1	4	1
14	1	4	4	4	4	2	1	1	1	1	1	3	2	1	1	1	1	1	1	1	1	2.285714	1.75	1	1	0		0	1	0	0	0	0	0	1	1	0	0	0	0	0	3.333333	4.714286	1	1	0	1	3
12	0	4	4	4	4	1	1	1	1	1	1	2	1	1	1	1	1	1	1	1	1	1.571429	3.25	2	5	1	3	1	0	0	0	0	0	0	1	0	0	0	0	0	0	4.333333	5	1	2	0	0	1	1
10	1	4	4	4	4	1	1	1	1	1	1	1	1	1	1	1	1	1	1	1	1	2.714286	2.25	2	4	1	3	1	0	0	0	0	0	0	0	0	0	0	0	0	0	2.333333	4.428571	1	1	0	0	0	1
12	0	4	4	4	4	2	1	1	1	1	2	1	1	1	1	1	1	1	1	1	2	2.8	3	0	1	1	3	1	1	0	0	0	0	1	0	0	0	0	0	0	0	3.666667	4.285714	1	1	0	0	2	1
13	0	4	4	4	4	1	1	1	1	1	1	2	1	1	1	1	1	1	1	1	1.8	2.285714	3	1	1	1	3	1	0	0	0	0	0	0	1	0	0	0	0	0	0	5	5	1	0	1	1	1	1
11	1	4	4	4	4	1		1	1	1	1	1	1	1	1	1	1	1	1	1	1	2.571429	2.75	2	5	1	1	1	0		0	0	0	0	0	0	0	0	0	0	0	4.666667	4.428571	1	0	1	0	0	0
13	0	4	4	4	4	1	2	1	1	2	1	2	1	2	1	1	1	1	1	1	1.666667	2.666667	3.5	0	1	0	3	1	0	1	0	0	1	0	1	0	1	0	0	0	0	4	4.714286	1	0	1	1	4	1
10	1	4	4	4	4	3	3	1	1	1	1	3	1	1	2	1	1	1	4	1	1	1.333333	3.25	0	3	1		0	1	1	0	0	0	0	1	0	0	1	0	0	0	5	5	1	1	0	0	4
11	0	4	4	4	3	1	1	1	1	1	1	2	1	1	1	1	1	1	1	1	1.666667	2.333333	4	0	4	1	3	2	0	0	0	0	0	0	1	0	0	0	0	0	0	5	5	1	0	1	0	1	1
13	1	4	4	4	4	1	1	1	1	1	1	1	1	1	1	1	1	1	1	1	1.8	2.857143	2.75	1	4	1	1	1	0	0	0	0	0	0	0	0	0	0	0	0	0	5	5	1	2	0	1	0	0
14	0	4	4	4	4	1	1	3	3	3	1	1	1	1	2	1	1	1	1	1	4	4	4	1	2	1	3	2	0	0	1	1	1	0	0	0	0	1	0	0	0	5	5	1	0	1	1	4	1
12	1	4	4	4	4	1	1	1	1	1	1	1	1	2	1	2	1	1	1	1	1.666667	3.333333	2.5	0	1	1	1	2	0	0	0	0	0	0	0	0	1	0	1	0	0	3.833333	5	1	1	1	0	2	0
12	1	4	4	4	4	999	1	1	3	1	1	2	1	1	1	3	1	1	1	1	1	2.428571	3	2	2	0	1	2		0	0	1	0	0	1	0	0	0	1	0	0	5	5	1	0	0	0	3	0
14	0	4	4	4	4	1	999	1	1	1	1	1	1	1	1	1	1	1	1	1	2.4	3	2.75	2	4	1	2	1	0		0	0	0	0	0	0	0	0	0	0	0	3.833333	5	1	0	1	1	0	0
14	1	4	4	4	4	2	1	1	1	1	1	1	1	1	1	1	1	1	1	2	1.6	2.571429	3.5	1	1	1	3	1	1	0	0	0	0	0	0	0	0	0	0	0	0	3.666667	3.285714	1	0	0	1	1	1
12	0	4	4	4	4	1	1	1	1	1	1	1	1	1	1	2	1	1	1	1	1.8	3.857143	4	1	2	1	3	2	0	0	0	0	0	0	0	0	0	0	1	0	0	3.666667	5	1	1	0	0	1	1
12	1	3	3	3	4	2	1	2	2	1	1	1	1	2	1	1	1	1	1	4	2.2	2.428571	4	2	2	0		0	1	0	1	1	0	0	0	0	1	0	0	0	0	4.5	5	1	2	0	0	4
12	0	4	3	1	1	2	1	1	1	1	1	2	1	1	2	1	1	1	1	1	1	1	1	0	3	1	3	1	1	0	0	0	0	0	1	0	0	1	0	0	0	3	2.714286	1	0	0	0	3	1
12	0	4	4	3	4	3	1	1	1	1	1	2	1	1	1	1	999	1	1	3	1	2.666667	3	0	2	1	2	1	1	0	0	0	0	0	1	0	0	0	0		0	3	4.428571	1	1	1	0	2	0
13	1	4	4	4	4	1	1	1	1	1	1	3	1	1	1	1	1	1	1	1	1	2	2	2	3	0		0	0	0	0	0	0	0	1	0	0	0	0	0	0	4.333333	4.571429	1	2	0	1	1
11	0	4	4	4	4	1	1	1	1	1	1	1	1	1	1	1	1	1	1	1	1	2.857143	1	2	3	1	3	2	0	0	0	0	0	0	0	0	0	0	0	0	0	4.333333	5	1	2	1	0	0	1
13	1	4	4	4	3	2	1	1	1	1	1	2	2	1	1	1	1	1	1	1	1	1.285714	1.5	2	2	1	3	1	1	0	0	0	0	0	1	1	0	0	0	0	0	5	4.571429	1	0	0	1	3	1
11	0	4	4	4	4	3	3	1	3	3	1	3	3	1	3	1	1	1	1	1	1	4	1	0	4	1	3	2	1	1	0	1	1	0	1	1	0	1	0	0	0	5	5	1	1	1	0	4	1
11	1	4	4	4	4	2	1	1	1	1	1	2	2	1	1	1	1	1	1	1	1	2	1	2	2	0	3	1	1	0	0	0	0	0	1	1	0	0	0	0	0	4.5	4.428571	1	0	1	0	3	1
10	1	4	4	4	4	1	1	1	1	1	1	1	1	1	1	1	1	1	1	4	1	2	1.25	0	2	0	3	1	0	0	0	0	0	0	0	0	0	0	0	0	0	4.833333	4.571429	1	0	1	0	0	1
10	0	4	4	4	4	2	2	1	1	2	1	2	1	1	1	1	1	1	2	2	1.6	2.285714	3.5	1	2	0	1	1	1	1	0	0	1	0	1	0	0	0	0	0	0	4.833333	4.428571	1	2	0	0	4	0
14	0	4	4	4	4	1	1	1	2	2	1	2	1	1	1	1	1	1	1	1	2.8	3	1.666667	2	2	0	2	2	0	0	0	1	1	0	1	0	0	0	0	0	0	4.333333	3.857143	1	0	0	1	3	0
14	0	4	4	4	4	1	1	1	1	1	1	1	1	1	1	1	1	1	1	1	1.8	2.714286	1.75	1	1	0	3	1	0	0	0	0	0	0	0	0	0	0	0	0	0	2.333333	4.428571	1	0	0	1	0	1
12	0	4	4	4	4	3	3	2	1	1	1	1	1	1	1	1	1	1	1	1	1.4	2.714286	3.25	1	5	0	2	1	1	1	1	0	0	0	0	0	0	0	0	0	0	4.333333	4.428571	1	1	1	0	3	0
13	1	4	4	4	4	2	999	1	1	1	1	1	1	1	1	1	1	1	1	1	1.4	2.285714	3.5	2	4	0	1	1	1		0	0	0	0	0	0	0	0	0	0	0	3.833333	5	1	0	0	1	1	0
12	0	3	4	4	3	2	1	1	2	2	1	1	2	2	1	1	1	1	2	2	2.4	2.857143	4	2	5	0	1	1	1	0	0	1	1	0	0	1	1	0	0	0	0	5	4.571429	1	0	0	0	4	0
13	0	4	4	4	4	3	1	2	1	2	1	1	2	1	1	1	2	1	3	1	2	3.166667	4	0	1	1	1	2	1	0	1	0	1	0	0	1	0	0	0	1	0	3.833333	4.857143	1	0	0	1	4	0
12	0	4	4	4	4	2	2	2	2	1	1	3	3	999	2	1	1	1	3	1	2.333333	2	3	0	4	0	3	1	1	1	1	1	0	0	1	1		1	0	0	0	3.666667	4.857143	1	2	0	0	4	1
11	0	4	4	4	4	1	1	1	1	1	1	1	1	1	1	1	1	1	1	1	1	3.142857	2.25	2	5	1	3	1	0	0	0	0	0	0	0	0	0	0	0	0	0	5	4.142857	1	0	1	0	0	1
13	0	4	1	3	4	1	2	1	1	1	1	1	1	1	1	1	1	1	1	1	1	1.857143	2.75	2	5	1	3	1	0	1	0	0	0	0	0	0	0	0	0	0	0	3	5	1	1	1	1	1	1
13	0	4	4	4	4	2	2	2	1	1	1	2	1	1	2	1	1	1	1	1	1.6	2.142857	2.75	2	5	0	1	2	1	1	1	0	0	0	1	0	0	1	0	0	0	5	5	1	0	1	1	4	0
13	1	4	4	4	4	1	1	1	1	1	1	2	2	1	1	1	1	1	3	1	1	2	3.5	1	4	1	1	1	0	0	0	0	0	0	1	1	0	0	0	0	0	5	5	1	2	0	1	2	0
12	1	4	4	4	4	1	1	1	1	1	1	1	1	1	1	1	1	1	1	1	1	3	2.5	2	5	1		0	0	0	0	0	0	0	0	0	0	0	0	0	0	5	3.857143	1	2	0	0	0
13	1	4	4	3	3	1	1	1	1	1	1	1	1	1	1	2	1	2	999	1	1.8	3	3	2	1	0	3	2	0	0	0	0	0	0	0	0	0	0	1	0	1	4.833333	4.428571	1	0	0	1	2	1
14	0	4	4	4	4	1	2	1	3	3	1	3	2	1	1	1	1	1	1	1	2	1.666667	3.25	0	3	1	3	1	0	1	0	1	1	0	1	1	0	0	0	0	0	4.333333	5	1	1	0	1	4	1
13	1	4	4	4	4	1	1	1	1	1	1	1	1	3	1	1	1	1	1	3	1	2.5	2.5	0	3	1		0	0	0	0	0	0	0	0	0	1	0	0	0	0	4.666667	4.714286	1	2	1	1	1
14	1	4	4	4	4	3	2	1	1	1	1	2	2	2	1	1	2	2	4	4	2.6	3.857143	3.25	1	3	0	1	2	1	1	0	0	0	0	1	1	1	0	0	1	1	5	3.857143	1	0	0	1	4	0
13	0	4	4	4	4	3	3	1	1	1	1	1	3	1	1	1	1	1	4	3	1.6	3.142857	1.25	2	5	1	1	1	1	1	0	0	0	0	0	1	0	0	0	0	0	3.666667	5	1	0	0	1	3	0
11	0	4	3	3	3	2	2	1	1	1	2	1	1	1	1	2	1	1	1	4	1	2.428571	2.5	2	4	1	3	2	1	1	0	0	0	1	0	0	0	0	1	0	0	5	4.428571	1	0	1	0	4	1
11	1	4	4	4	4	1	1	1	1	1	1	2	1	1	1	1	1	1	1	1	1.2	1.857143	1.25	2	5	0	1	1	0	0	0	0	0	0	1	0	0	0	0	0	0	3	4.571429	1		0	0	1	0
10	0	4	4	4	4	1	1	1	1	1	1	1	1	1	1	1	1	1	3	1	2.6	2.571429	2.5	2	4	1	2	2	0	0	0	0	0	0	0	0	0	0	0	0	0	4.5	5	1	0	1	0	0	0
12	1	4	4	4	4	1	1	1	1	1	1	1	1	1	1	1	1	1	1	1	1	2	3	0	5	0	3	1	0	0	0	0	0	0	0	0	0	0	0	0	0	1	3.857143	1	0	1	0	0	1
10	0	4	4	4	4	1	1	3	999	999	1	2	1	1	1	2	1	1	1	1	1	1	1	0	1	0	2	1	0	0	1			0	1	0	0	0	1	0	0	4.666667	4.142857	1	0	0	0	3	0
13	0	3	3	1	1	2	2	1	2	1	1	999	1	2	1	1	1	1	2	2	2.4	3.571429	4	2	5	1	3	1	1	1	0	1	0	0		0	1	0	0	0	0	4.666667	5	1	0	1	1	4	1
12	0	4	4	3	1	2	2	2	1	1	1	2	1	1	1	1	1	1	1	1	1	1.857143	2	2	5	0	3	2	1	1	1	0	0	0	1	0	0	0	0	0	0	4.333333	4.857143	1	0	1	0	4	1
13	1	4	3	4	4	2	2	1	1	1	1	3	1	2	1	1	1	1	1	1	1	2.333333	2.25	0	2	1	3	1	1	1	0	0	0	0	1	0	1	0	0	0	0	5	4.857143	1	1	1	1	4	1
14	1	3	3	3	2	2	1	1	3	3	1	2	1	3	1	1	1	1	1	1	1	2.5	3.25	0	1	0	3	2	1	0	0	1	1	0	1	0	1	0	0	0	0	3.333333	4.857143	1	1	1	1	4	1
10	1	4	4	4	4	1	1	1	1	3	1	1	1	1	2	1	1	1	2	1	1	2.714286	2.5	2	1	1	2	2	0	0	0	0	1	0	0	0	0	1	0	0	0	4.333333	5	1	0	1	0	2	0
11	0	4	4	4	4	1	1	1	1	1	1	1	1	1	1	1	1	1	1	1	1	3.285714	3.25	1	3	1	2	1	0	0	0	0	0	0	0	0	0	0	0	0	0	5	4.428571	1	1	0	0	0	0
13	1	4	4	4	4	1	1	1	1	1	1	1	2	2	2	1	1	1	1	1	1	1.857143	1.5	1	4	0	3	1	0	0	0	0	0	0	0	1	1	1	0	0	0	5	5	1	2	0	1	3	1
13	0	3	3	3	3	1	1	1	1	1	1	1	1	1	1	1	1	1	1	1	1	1.428571	1.75	2	5	1	2	2	0	0	0	0	0	0	0	0	0	0	0	0	0	5	5	1	0	0	1	0	0
11	0	1	1	4	4	3	1	2	1	1	1	2	1	1	1	1	1	1	1	1	1.4	1.857143	1	2		1	3	2	1	0	1	0	0	0	1	0	0	0	0	0	0	4.333333	3.285714	1	2	0	0	3	1
14	1	4	4	4	4	2	1	1	1	1	1	3	999	1	1	1	1	1	1	1	1.333333	1.5	2.5	0	1	0	3	1	1	0	0	0	0	0	1		0	0	0	0	0	5	4.714286	1	2	1	1	2	1
13	1	4	4	4	4	1	1	1	1	1	1	1	1	1	2	1	1	1	1	1	1	3.142857	2.75	1	3	0		0	0	0	0	0	0	0	0	0	0	1	0	0	0	4.833333	5	1	0	0	1	1
11	0	3	4	4	4	1	1	1	1	1	1	1	1	1	1	1	1	1	3	3	2.8	1.714286	3.25	2	3	1	3	2	0	0	0	0	0	0	0	0	0	0	0	0	0	2.666667	2.857143	1	0	0	0	0	1
13	1	4	4	4	4	1	1	1	1	1	1	1	1	1	1	1	1	1	1	1	1.4	1	2	1	1	1	2	1	0	0	0	0	0	0	0	0	0	0	0	0	0	5	4.428571	1	1	1	1	0	0
11	0	3	3	3	3	1	1	1	1	1	1	1	1	1	2	1	1	1	1	1	1	2.333333	1.75	0	2	1	3	2	0	0	0	0	0	0	0	0	0	1	0	0	0	5	5	1	1	1	0	1	1
11	1	4	4	4	4	2	2	1	1	1	1	1	1	1	1	1	1	1	1	1	1	3	3	2	4	1	3	1	1	1	0	0	0	0	0	0	0	0	0	0	0	5	5	1	2	1	0	2	1
12	0	4	4	4	4	2	2	1	1	1	1	1	1	1	1	1	1	1	1	1	1	2.428571	3.25	2	1	1	3	1	1	1	0	0	0	0	0	0	0	0	0	0	0	5	4.428571	1	0	0	0	2	1
10	1	3	4	4	4	1	1	1	1	1	1	2	1	1	1	1	1	1	1	1	1.2	1.714286	2.75	1	1	1	3	1	0	0	0	0	0	0	1	0	0	0	0	0	0	5	5	1	0	0	0	1	1
10	0	4	1	1	1	2	1	2	1	1	1	2	1	1	2	1	1	1	1	2	2.2	3.142857	2.75	2	5	1	1	1	1	0	1	0	0	0	1	0	0	1	0	0	0	5	3.571429	1	1	0	0	4	0
13	1	2	4	3	4	1	1	1	1	1	1	1	1	1	1	1	1	1	1	1	1.4	2.714286	2.5	2	1	1	3	1	0	0	0	0	0	0	0	0	0	0	0	0	0	5	4.142857	1	0	1	1	0	1
10	0	4	3	4	4	2	1	1	1	1	1	1	1	1	1	1	1	1	2	2	1.8	1.285714	2.5	2	5	1	3	2	1	0	0	0	0	0	0	0	0	0	0	0	0	4.333333	4.285714	1	2	0	0	1	1
13	0	4	4	4	4	1	1	1	1	1	1	1	1	1	1	1	1	1	1	1	2.2	4	1.75	2	5	1	3	1	0	0	0	0	0	0	0	0	0	0	0	0	0	5	3.857143	1	0	1	1	0	1
10	1	4	3	4	1	2	1	1	1	1	1	1	1	1	1	1	1	1	1	4	1.6	2.285714	4	2	4	1	3	1	1	0	0	0	0	0	0	0	0	0	0	0	0	5	4.428571	1	0	0	0	1	1
13	1	4	4	4	4	1	1	1	1	1	1	1	1	1	1	1	1	1	1	1	1	3.428571	2.25	2	5	0	0	1	0	0	0	0	0	0	0	0	0	0	0	0	0	3.833333	5	1	1	0	1	0	0
13	1	3	4	4	4	1	1	1	1	1	1	2	1	1	1	1	1	1	1	1	1	2.285714	2.25	1	4	1	3	1	0	0	0	0	0	0	1	0	0	0	0	0	0	4.833333	5	1	0	1	1	1	1
14	1	4	4	4	4	1	1	1	1	1	1	1	2	3	1	1	1	1	1	4	2.2	4	3.25	1	3	1	2	2	0	0	0	0	0	0	0	1	1	0	0	0	0	4.666667	5	1	0	1	1	2	0
12	0	4	4	4	4	1	1	1	1	1	1	1	1	1	1	1	1	1	1	1	1	3.142857	3	1	3	0	1	1	0	0	0	0	0	0	0	0	0	0	0	0	0	3	3	1	1	0	0	0	0
14	1	4	4	4	4	2	1	1	1	1	1	1	1	1	1	1	1	1	1	1	1.8	3	3	2	4	0	3	2	1	0	0	0	0	0	0	0	0	0	0	0	0	3.5	4.857143	1	0	1	1	1	1
14	1	4	4	4	4	1	1	1	1	1	2	2	2	2	2	1	1	2	1	4	1	1.833333	2.5	0	3	0	3	2	0	0	0	0	0	1	1	1	1	1	0	0	1	5	4.428571	1	2	0	1	4	1
10	1	4	4	3	4	2	1	2	1	2	1	1	1	2	2	1	1	1	2	2	1.333333	2.666667	3.25	0	5	1	3	1	1	0	1	0	1	0	0	0	1	1	0	0	0	4.333333	4.714286	1	1	1	0	4	1
10	1	4	4	3	4	2	2	2	2	1	1	1	1	2	1	1	2	2	1	1	1	1.5	3.25	0	4	0	2	1	1	1	1	1	0	0	0	0	1	0	0	1	1	4.833333	4.142857	1	0	1	0	4	0
14	0	3	4	4	4	2	1	1	2	3	1	1	1	1	1	1	1	1	1	1	2.2	3.285714	1.75	2	3	1	2	1	1	0	0	1	1	0	0	0	0	0	0	0	0	4.333333	5	1	1	0	1	3	0
14	0	4	4	3	4	1	1	1	1	1	1	2	1	1	1	1	1	1	1	3	1.666667	2	2.75	0	1	1	2	1	0	0	0	0	0	0	1	0	0	0	0	0	0	3.166667	3.428571	1	0	1	1	1	0
11	0	4	4	4	4	1	1	1	1	1	1	2	1	1	1	1	1	1	3	3	1	2.666667	3.75	0	1	0		0	0	0	0	0	0	0	1	0	0	0	0	0	0	4.833333	5	1	1	1	0	1
13	0	4	4	4	4	1	1	1	2	2	1	1	1	1	1	1	1	1	1	1	3.8	2.857143	1.75	2	2	1	3	2	0	0	0	1	1	0	0	0	0	0	0	0	0	2.666667	2.142857	1	0	0	1	2	1
11	1	3	4	4	4	1	3	1	1	2	1	1	1	2	1	1	1	1	1	1	1	1.833333	3.25	0	1	1	2	1	0	1	0	0	1	0	0	0	1	0	0	0	0	4.333333	3.571429	1	1	0	0	3	0
10	0	4	4	4	4	2	1	1	1	1	1	2	1	1	2	2	1	1	1	1	2.333333	1.666667	3	0	1	1	3	2	1	0	0	0	0	0	1	0	0	1	1	0	0	4.666667	3.857143	1	2	0	0	4	1
10	1	4	2	4	4	1	2	1	1	1	1	2	1	1	1	1	1	1	1	1	1	2.714286	2.25	2	1	1	3	2	0	1	0	0	0	0	1	0	0	0	0	0	0	4.5	4.285714	1	0	0	0	2	1
11	0	4	4	4	4	1	1	1	1	1	1	1	1	1	1	1	1	1	2	2	1.2	2.142857	3.25	2	4	0	2	1	0	0	0	0	0	0	0	0	0	0	0	0	0	4.666667	5	1	0	1	0	0	0
12	1	3	2	3	4	1	1	1	1	1	1	1	1	1	1	1	1	1	1	1	1	2.666667	2	0	2	1	1	2	0	0	0	0	0	0	0	0	0	0	0	0	0	4.833333	4.571429	1	2	1	0	0	0
11	0	3	3	3	4	3	2	1	1	2	1	3	1	1	1	2	1	1	3	1	2.2	3	4	2	2	1	3	1	1	1	0	0	1	0	1	0	0	0	1	0	0	5	5	1	0	1	0	4	1
10	1	4	4	4	4	2	2	1	1	1	1	1	2	1	1	1	1	1	1	1	1	1.714286	3.5	2	4	1	2	2	1	1	0	0	0	0	0	1	0	0	0	0	0	4.333333	4.428571	1	0	1	0	3	0
12	1	4	4	4	4	2	2	1	1	1	1	1	1	1	1	1	1	1	1	1	1	2.142857	2	2	3	0	1	1	1	1	0	0	0	0	0	0	0	0	0	0	0	3.666667	3.857143	1	0	1	0	2	0
11	0	3	3	4	3	1	1	1	1	1	1	2	1	1	1	1	1	1	1	1	1	2.166667	2.5	0	3	0	3	1	0	0	0	0	0	0	1	0	0	0	0	0	0	4	4.571429	1	1	0	0	1	1
13	0	4	4	4	4	1	1	2	1	1	1	3	1	1	1	1	1	1	1	1	1	2.833333	2.5	0	5	1	3	1	0	0	1	0	0	0	1	0	0	0	0	0	0	5	1.571429	1	1	0	1	2	1
11	0	4	4	4	4	2	1	1	1	1	1	1	2	2	1	1	1	1	2	1	2.2	1.571429	3	2	4	0	2	2	1	0	0	0	0	0	0	1	1	0	0	0	0	5	4.571429	1	0	1	0	3	0
14	1	4	4	4	4	1	2	1	1	1	1	1	1	2	1	1	1	1	1	1	1	2.714286	2	1	5	1	1	1	0	1	0	0	0	0	0	0	1	0	0	0	0	5	5	1	1	1	1	2	0
12	1	1	2	2	2	2	2	3	2	2	2	3	2	2	1	1	2	2	3	4	1.333333	1.5	1.25	0	2	0	3	2	1	1	1	1	1	1	1	1	1	0	0	1	1	4.5	4.857143	1	0	0	0	4	1
10	0	3	3	3	3	1	1	1	1	1	1	1	1	1	1	1	1	1	1	3	1.333333	1.166667	2.5	0	1	1	3	1	0	0	0	0	0	0	0	0	0	0	0	0	0	5	5	1	0	0	0	0	1
13	1	4	4	4	4	1	1	1	1	1	1	1	1	2	1	1	1	1	4	1	1.4	3.142857	1.75	2	5	1	3	1	0	0	0	0	0	0	0	0	1	0	0	0	0	5	5	1	0	1	1	1	1
14	0	3	3	3	4	2	2	1	1	1	1	1	1	1	1	1	1	1	1	1	1.2	2.714286	3.5	2	3	0	3	1	1	1	0	0	0	0	0	0	0	0	0	0	0	4.5	5	1	1	1	1	2	1
14	1	4	4	4	4	1	1	1	1	1	1	1	1	1	1	1	1	1	1	1	1	1.714286	1.75	2	5	0	1	1	0	0	0	0	0	0	0	0	0	0	0	0	0	5	5	1	0	0	1	0	0
10	1	4	4	4	4	1	1	1	1	1	1	1	1	1	1	1	1	1	3	4	1.6	2	3	2	4	0	1	1	0	0	0	0	0	0	0	0	0	0	0	0	0	5	4.142857	1	0	1	0	0	0
10	0	3	2	3	3	1	1	1	1	1	1	1	3	1	1	1	1	1	1	1	1	1.166667	3	0	2	0	1	1	0	0	0	0	0	0	0	1	0	0	0	0	0	4.5	5	1	0	0	0	1	0
11	0	3	4	4	4	1	1	999	1	1	1	2	2	1	1	1	2	1	1	4	3.4	1.857143	3.25	2	4	1	3	2	0	0		0	0	0	1	1	0	0	0	1	0	4.333333	5	1	0	0	0	3	1
12	0	4	4	4	3	2	2	1	1	1	1	2	2	1	1	1	1	1	1	1	1	3.5	4	0	1	1	3	1	1	1	0	0	0	0	1	1	0	0	0	0	0	4.166667	4.571429	1	1	0	0	4	1
12	0	4	4	4	4	1	1	2	1	1	1	1	2	1	2	1	1	1	1	1	1	1.333333	1.75	0	1	0	1	2	0	0	1	0	0	0	0	1	0	1	0	0	0	4.833333	4.428571	1	1	0	0	3	0
13	0	4	1	4	4	1	1	1	1	1	2	1	2	1	1	1	1	1	1	1	4	2.142857	4	2	2	0	2	2	0	0	0	0	0	1	0	1	0	0	0	0	0	5	5	1	1	0	1	2	0
14	1	3	4	2	4	1	1	1	1	1	1	1	1	1	1	1	1	1	1	1	3	3.571429	4	2	5	0	2	2	0	0	0	0	0	0	0	0	0	0	0	0	0	5	5	1	0	1	1	0	0
13	1	4	4	4	4	3	1	1	1	1	1	1	2	1	1	1	1	1	1	1	1	3.285714	1.666667	1	3	1	3	1	1	0	0	0	0	0	0	1	0	0	0	0	0	5	4.857143	1	2	0	1	2	1
14	1	4	4	4	4	3	1	2	1	2	1	2	1	1	1	1	1	1	1	1	1.333333	1.5	3.25	0	3	1	3	2	1	0	1	0	1	0	1	0	0	0	0	0	0	4.333333	5	1	0	1	1	4	1
13	0	3	3	4	3	3	2	1	1	1	1	3	1	2	2	2	1	1	2	3	2.4	2	2.75	1	3	0	3	1	1	1	0	0	0	0	1	0	1	1	1	0	0	4.666667	4.571429	1	0	0	1	4	1
10	1	2	3	2	4	2	1	2	1	1	1	1	1	1	1	1	1	1	3	4	1.2	2.166667	2	2	3	0	1	1	1	0	1	0	0	0	0	0	0	0	0	0	0	5	4.857143	1	0	0	0	2	0
10	1		4	4	4	3	1	1	1	1	1	2	2	3	999	999	2	1	2	3	1	2.5	2.25	0	1	0	0		1	0	0	0	0	0	1	1	1			1	0	5	4.142857	1	1	0	0	4	0
14	0	4	4	4	4	1	1	1	1	1	1	1	1	1	1	1	1	1	1	1	4	2	2.5	0	2	0	3	1	0	0	0	0	0	0	0	0	0	0	0	0	0	1.666667	2.714286	1	2	1	1	0	1
13	0	4	4	4	4	2	2	1	1	1	1	2	1	1	1	1	1	1	1	1	2.8	2.714286	3.5	1	2	1	3	2	1	1	0	0	0	0	1	0	0	0	0	0	0	4.333333	4.428571	1	1	1	1	3	1
11	1	3	4	3	2	1	1	1	1	1	1	2	1	2	1	1	1	1	1	1	1.4	2	1.5	1	3	1	2	2	0	0	0	0	0	0	1	0	1	0	0	0	0	4.833333	5	1	1	1	0	2	0
12	0	4	4	4	4	1	1	1	1	1	1	1	1	1	1	1	1	1	3	2	1	2.428571	1	2	1	1	2	2	0	0	0	0	0	0	0	0	0	0	0	0	0	4.333333	4.857143	1	1	0	0	0	0
14	1	4	4	4	4	2	2	1	1	1	1	2	1	2	1	1	1	1	1	3	1.4	2.571429	2.75	2	4	1	1	1	1	1	0	0	0	0	1	0	1	0	0	0	0	4.333333	4.714286	1	0	1	1	4	0
12	0	4	4	4	4	1	1	1	1	1	1	1	1	1	1	1	1	1	1	1	1.666667	1.833333	3.25	0	2	1	3	1	0	0	0	0	0	0	0	0	0	0	0	0	0	5	5	1	0	1	0	0	1
11	1	4	4	4	4	1	1	1	1	1	2	1	2	1	1	1	1	1	1	1	1.4	3	3.5	2	5	0	1	1	0	0	0	0	0	1	0	1	0	0	0	0	0	5	5	1	0	1	0	2	0
12	1	4	4	4	4	1	3	2	3	2	2	3	1	3	1	1	1	1	1	1	1.4	3.142857	3.75	2	2	0	0	1	0	1	1	1	1	1	1	0	1	0	0	0	0	5	4.714286	1	1	0	0	4	0
13	0	4	4	4	4	1	2	1	1	1	1	1	1	1	1	1	1	1	1	1	3.2	3.142857	4	2	1	1	3	2	0	1	0	0	0	0	0	0	0	0	0	0	0	4.833333	5	1	2	1	1	1	1
14	1	4	4	3	4	1	1	1	1	1	1	1	1	2	1	1	1	1	4	1	2	1.6	3.5	0	1	1	1	1	0	0	0	0	0	0	0	0	1	0	0	0	0	3.166667	4.857143	1	0	1	1	1	0
12	1	4	4	4	4	1	1	1	1	1	1	1	1	1	1	1	1	1	1	1	1.8	1.571429	2.25	2	3	1	3	1	0	0	0	0	0	0	0	0	0	0	0	0	0	3.333333	4.428571	1	0	0	0	0	1
14	0	4	4	4	4	1	1	1	1	1	1	1	1	1	1	1	1	1	1	1	3	3.428571	3	2	2	1	3	1	0	0	0	0	0	0	0	0	0	0	0	0	0	1	2.857143	1	0	1	1	0	1
11	1	4	4	4	4	1	1	1	1	1	1	1	1	1	1	1	1	1	1	1	1	3.571429	3.25	2	3	1	3	2	0	0	0	0	0	0	0	0	0	0	0	0	0	5	2.714286	1	0	1	0	0	1
13	1	4	4	4	4	1	1	1	1	1	1	1	1	1	1	1	1	1	1	1	1.4	2.428571	2	2	3	1	3	2	0	0	0	0	0	0	0	0	0	0	0	0	0	5	3.857143	1	0	0	1	0	1
14	1	4	4	4	4	1	1	1	1	1	1	1	1	1	1	1	1	1	1	2	2.5	2.285714	3.75	2	4	0	2	1	0	0	0	0	0	0	0	0	0	0	0	0	0	4.333333	3.857143	1	1	0	1	0	0
11	0	4	4	4	4	1	1	1	1	999	1	1	1	1	1	1	1	1	1	1	2.6	4	2.5	2	2	1	1	1	0	0	0	0		0	0	0	0	0	0	0	0	5	5	1	0	1	0	0	0
11	0	4	4	4	4	3	1	2	2	1	1	3	1	1	2	1	1	1	3	3	1	2.166667	1.666667	0	2	1	3	1	1	0	1	1	0	0	1	0	0	1	0	0	0	3.333333	4.857143	1	0	1	0	4	1
10	0	4	4	4	4	1	1	1	1	1	1	2	1	1	1	1	1	1	1	1	1.8	1.571429	2.5	2	4	1	2	1	0	0	0	0	0	0	1	0	0	0	0	0	0	3	5	1	0	0	0	1	0
13	0	4	4	4	4	1	2	1	1	1	1	1	1	1	1	1	1	1	1	3	2.6	3.428571	3.25	2	5	0	3	1	0	1	0	0	0	0	0	0	0	0	0	0	0	4.333333	4.428571	1	0	1	1	1	1
12	1	4	4	4	4	1	1	1	1	1	1	2	2	1	1	1	1	1	1	4	1	2.333333	3.25	2	5	0	2	1	0	0	0	0	0	0	1	1	0	0	0	0	0	5	5	1	0	1	0	2	0
10	1	4	4	4	4	1	1	1	1	1	1	1	1	1	1	1	1	1	1	4	1.4	2.571429	1.5	1	5	1	3	2	0	0	0	0	0	0	0	0	0	0	0	0	0	5	4.428571	1	1	0	0	0	1
12	1	4	4	4	4	1	1	1	1	1	1	1	1	1	1	1	1	1	1	1	2	2	3.25	2	1	0	3	1	0	0	0	0	0	0	0	0	0	0	0	0	0	4.5	3.571429	1	0	0	0	0	1
13	0	4	4	4	4	1	2	1	1	2	1	2	1	1	1	2	1	1	4	1	1	3	3.25	0	1	1	3	1	0	1	0	0	1	0	1	0	0	0	1	0	0	3.666667	4.428571	1	1	0	1	4	1
11	0	4	4	4	4	2	2	1	1	1	1	2	1	2	1	1	1	1	3	3	2.4	2.714286	3.25	2	4	1	3	1	1	1	0	0	0	0	1	0	1	0	0	0	0	1.833333	5	1	0	0	0	4	1
10	1	4	4	4	4	1	1	1	1	1	1	2	1	1	1	1	1	1	4	2	1	1.666667	3	0	1	0	2	1	0	0	0	0	0	0	1	0	0	0	0	0	0	4.333333	4.714286	1	2	0	0	1	0
13	0	4	4	4	4	1	2	999	1	1	1	1	1	1	1	1	1	1	1	1	1.6	3.142857	4	1	5	1	2	2	0	1		0	0	0	0	0	0	0	0	0	0	5	5	1	2	0	1	1	0
12	0	4	4	4	4	1	1	1	3	1	1	2	1	1	1	1	1	1	1	3	1.2	4	3.25	2	2	1	1	1	0	0	0	1	0	0	1	0	0	0	0	0	0	5	5	1	1	0	0	2	0
14	0	3	4	4	4	1	1	1	1	1	1	1	1	1	3	1	1	1	1	1	1	2.285714	1.75	1	3	1	2	2	0	0	0	0	0	0	0	0	0	1	0	0	0	5	5	1	0	0	1	1	0
14	1	4	4	4	4	1	1	1	1	1	1	1	1	1	1	1	1	1	1	1	1.6	3.571429	4	2	5	1	3	1	0	0	0	0	0	0	0	0	0	0	0	0	0	5	5	1	0	1	1	0	1
12	1	3	2	1	3	3	1	1	1	1	1	1	1	1	1	1	1	1	1	1	1.6	1.714286	4	1	5	0	1	1	1	0	0	0	0	0	0	0	0	0	0	0	0	3.666667	4.428571	1	1	0	0	1	0
10	1	4	4	4	4	2	2	2	2	1	3	3	2	1	1	1	1	1	1	3	1	1.857143	3	2	5	1	2	1	1	1	1	1	0	1	1	1	0	0	0	0	0	3.333333	5	1	0	1	0	4	0
14	0	4	4	4	4	3	2	1	1	3	1	2	1	1	1	1	1	1	1	1	1	1.714286	2.5	1	4	0	3	2	1	1	0	0	1	0	1	0	0	0	0	0	0	1.666667	4.428571	1	1	1	1	4	1
14	1	3	4	3	4	2	1	2	1	1	3	3	2	2	2	2	1	1	1	1	1.333333	1.666667	2.5	0	2	1	2	2	1	0	1	0	0	1	1	1	1	1	1	0	0	4.833333	4.714286	1	2	1	1	4	0
13	1	4	4	4	4	2	1	1	1	1	1	2	1	1	2	2	2	2	1	1	1	1.333333	2.25	0	3	1	2	1	1	0	0	0	0	0	1	0	0	1	1	1	1	4.5	3.428571	1	2	0	1	4	0
11	1	3	4	4	4	1	1	1	1	1	1	1	1	1	1	1	1	1	1	1	1.2	1.857143	3.25	1	2	0	1	1	0	0	0	0	0	0	0	0	0	0	0	0	0	5	3.285714	1	0	0	0	0	0
11	1	4	4	1	2	2	1	1	1	1	1	2	1	1	1	1	1	1	1	1	1	2	2.5	0	3	1	1	2	1	0	0	0	0	0	1	0	0	0	0	0	0	5	4.428571	1	1	1	0	2	0
11	1	4	4	4	4	2	1	2	1	1	1	2	2	1	1	1	1	1	3	1	1.6	2.571429	2.75	2	4	0	2	2	1	0	1	0	0	0	1	1	0	0	0	0	0	4.666667	4.714286	1	0	0	0	4	0
12	0	4	4	4	4	1	1	1	1	2	1	3	1	999	1	1	1	1	1	1	1	3.142857	2.5	2		1	2	1	0	0	0	0	1	0	1	0		0	0	0	0	5	5	1	2	1	0	2	0
11	1	4	4	4	4	1	1	1	1	1	1	2	2		1	1	1	1	4	1	3.8	3.142857	1.75	2	4	1	3	2	0	0	0	0	0	0	1	1		0	0	0	0	5	5	1	1	0	0	2	1
12	1	4	4	4	4	3	1	1	1	1	1	1	1	1	1	1	1	1	1	1	2.2	3	4	2	4	1	2	2	1	0	0	0	0	0	0	0	0	0	0	0	0	5	5	1	0	1	0	1	0
11	0	4	4	4	4	3	2	1	1	1	1	1	1	2	1	1	1	1	3	3	2	3.285714	2.5	1	1	1	3	2	1	1	0	0	0	0	0	0	1	0	0	0	0	4.666667	4.142857	1	0	1	0	3	1
13	0	4	1	4	4	1	1	1	1	1	1	1	1	1	1	1	1	1	1	1	1.6	1.857143	1.75	2	4	0	2	2	0	0	0	0	0	0	0	0	0	0	0	0	0	4	3.857143	1	0	0	1	0	0
13	0	3	3	3	4	3	1	1	3	1	1	3	1	3	1	1	1	1	1	1	1	2.4	2	0	1	1	3	1	1	0	0	1	0	0	1	0	1	0	0	0	0	5	5	1	0	1	1	4	1
10	0	4	4	4	4	1	1	2	1	1	1	1	1	1	1	1	1	1	1	1	1	3.428571	4	2	4	1	1	1	0	0	1	0	0	0	0	0	0	0	0	0	0	5	3.285714	1	0	1	0	1	0
11	1	4	4	4	4	1	1	1	1	1	1	1	1	1	1	1	1	1	1	1	3.2	2.857143	2.5	2	2	1	2	2	0	0	0	0	0	0	0	0	0	0	0	0	0	4.833333	5	1	0	0	0	0	0
12	0	4	4	4	4	3	1	1	1	1	1	3	1	2	2	1	1	1	3	3	2.4	1.857143	4	2	4	0	3	1	1	0	0	0	0	0	1	0	1	1	0	0	0	3.333333	5	1		0	0	4	1
14	0	4	4	4	4	1	1	1	1	1	1	3	3	1	1	1	1	1	1	1	3	3.428571	3.25	2	4	0	3	2	0	0	0	0	0	0	1	1	0	0	0	0	0	3.5	5	1	2	0	1	2	1
14	1	4	4	4	4	2	1	1	1	1	1	1	1	1	1	1	1	1	1	1	1	2.285714	1.75	2	5	1	2	1	1	0	0	0	0	0	0	0	0	0	0	0	0	5	5	1	0	0	1	1	0
11	1	4	4	4	4	1	1	1	1	1	1	1	1	1	1	1	1	1	1	1	1	1.5	1.25	0	1	1	2	2	0	0	0	0	0	0	0	0	0	0	0	0	0	1	5	1	1	1	0	0	0
13	1	4	4	4	4	2	1	3	1	1	1	1	1	1	1	1	1	1	1	1	1	3.142857	2.75	1	2	1	3	1	1	0	1	0	0	0	0	0	0	0	0	0	0	5	5	1	0	1	1	2	1
11	0	4	4	4	4	2	1	1	3	3	1	1	1	1	1	1	1	1	1	1	2.666667	2.2	3	0	2	0	3	2	1	0	0	1	1	0	0	0	0	0	0	0	0	5	5	1	1	0	0	3	1
10	1	4	4	4	4	3	1	1	1	1	1	2	1	1	1	1	1	1	4	1	1	1	1.25	0	3	0	1	1	1	0	0	0	0	0	1	0	0	0	0	0	0	4.5	5	1	0	1	0	2	0
13	1	4	4	4	4	1	1	1	1	1	1	3	2	2	1	1	1	1	1	4	2	2.666667	2	0	3	1	2	2	0	0	0	0	0	0	1	1	1	0	0	0	0	4.5	4.833333	1	0	1	1	3	0
14	1	4	4	4	4	2	1	1	1	2	1	1	3	1	2	1	1	1	4	1	2	2.833333	3.5	0	2	1	3	2	1	0	0	0	1	0	0	1	0	1	0	0	0	5	4.857143	1	1	1	1	4	1
11	1	4	4	4	4	2	1	1	1	1	1	1	1	1	1	1	1	1	1	1	1	3	2	0	5	1	3	2	1	0	0	0	0	0	0	0	0	0	0	0	0	4.666667	5	1	1	1	0	1	1
14	0	4	4	4	4	3	1	1	1	1	1	1	1	1	2	1	1	1	1	1	2.2	4	2.5	2	4	1	1	2	1	0	0	0	0	0	0	0	0	1	0	0	0	4.333333	5	1	1	1	1	2	0
11	0	3	4	4	4	3	3	1	1	1	1	1	2	1	1	1	1	1	3	3	1	1.166667	3	0	1	0	3	1	1	1	0	0	0	0	0	1	0	0	0	0	0	3.666667	4.428571	1	1	1	0	3	1
13	0	3	4	3	4	1	1	1	1	1	1	1	2	1	1	1	1	1	1	1	1.4	1.714286	1.25	1	4	0	3	2	0	0	0	0	0	0	0	1	0	0	0	0	0	4.5	4.285714	1	0	0	1	1	1
12	1	4	4	4	3	1	1	1	1	1	1	2	1	1	1	1	1	1	4	1	1.333333	1.833333	2	0	5	0		0	0	0	0	0	0	0	1	0	0	0	0	0	0	4	3.285714	1	2	0	0	1
12	1	2	2	1	4	1	1	1	1	1	1	3	1	2	1	1	1	1	1	1	1	1.166667	1.25	0	2	1		0	0	0	0	0	0	0	1	0	1	0	0	0	0	4.666667	4.857143	1	1	1	0	2
14	0	3	2	1	2	1	1	1	1	1	1	1	1	1	1	1	1	1	1	1	1.666667	1.166667	1.5	0	2	1	1	1	0	0	0	0	0	0	0	0	0	0	0	0	0	2.666667	4.571429	1	2	1	1	0	0
12	0	4	4	4	4	1	1	1	1	1	1	1	1	1	1	1	1	1	1	1	2.2	2.571429	2	2	2	0	1	1	0	0	0	0	0	0	0	0	0	0	0	0	0	4.166667	4.571429	1	0	0	0	0	0
10	1	4	4	4	4	1	1	1	1	1	1	3	1	1	1	1	1	1	1	1	2.2	3.571429	3.25	2	4	1	2	2	0	0	0	0	0	0	1	0	0	0	0	0	0	3	3.714286	1	1	1	0	1	0
13	1	4	4	4	4	2	1	1	1	1	1	3	1	2	1	1	1	1	1	4	2.4	3.428571	3.25	2	4	0	2	2	1	0	0	0	0	0	1	0	1	0	0	0	0	4.666667	5	1	0	0	1	3	0
14	1	4	1	4	4	2	1	1	1	1	1	2	1	1	1	1	1	1	4	3	2.2	3.142857	4	2	3	0	2	2	1	0	0	0	0	0	1	0	0	0	0	0	0	4.666667	5	1	1	0	1	2	0
11	1	4	4	4	4	1	1	1	1	1	1	3	1	2	1	1	1	1	1	1	2	2	3.25	0	1	1	3	1	0	0	0	0	0	0	1	0	1	0	0	0	0	5	4.428571	1	1	1	0	2	1
14	1	4	4	4	3	2	2	1	1	1	1	2	2	2	2	1	1	1	1	1	1	2.714286	3.75	2	1	1	2	2	1	1	0	0	0	0	1	1	1	1	0	0	0	4.333333	4	1	0	0	1	4	0
11	1	4	4	4	4	2	3	1	1	1	1	2	2	1	1	3	1	1	4	4	2	2.571429	1.75	2	1	0	3	2	1	1	0	0	0	0	1	1	0	0	1	0	0	4.666667	4.428571	1	0	1	0	4	1
14	1	3	3	3	3	1	2	2	3	2	1	1	2	2	1	1	1	1	2	2	1	3.142857	3.75	1	2	1	3	1	0	1	1	1	1	0	0	1	1	0	0	0	0	4.833333	4.857143	1	0	1	1	4	1
12	0	4	4	4	4	1	1	1	1	1	1	1	1	1	1	1	1	1	1	1	1	2	1.75	0	4	0	3	1	0	0	0	0	0	0	0	0	0	0	0	0	0	4.333333	4	1	0	1	0	0	1
12	1	4	2	4	4	2	1	1	1	1	1	2	2	1	1	1	1	1	1	1	1	1.857143	3.25	2	2	1	3	1	1	0	0	0	0	0	1	1	0	0	0	0	0	5	5	1	0	0	0	3	1
13	1	4	4	4	4	1	1	1	1	1	1	1	1	1	1	1	1	1	1	1	1	1.857143	2	1	5	0	1	1	0	0	0	0	0	0	0	0	0	0	0	0	0	5	5	1	2	0	1	0	0
12	0	4	4	4	4	1	1	1	1	1	1	2	2	1	1	1	1	1	1	4	1	2.285714	3	2	2	0	3	1	0	0	0	0	0	0	1	1	0	0	0	0	0	5	5	1	0	0	0	2	1
12	0	2	4	4	4	2	3	3	3	3	3	1	1	1	1	1	1	1	1	3	4	3.333333	1.75	0	3	1	3	2	1	1	1	1	1	1	0	0	0	0	0	0	0	3.666667	4.428571	1	1	0	0	4	1
12	1	3	4	4	4	2	2	1	1	1	1	1	1	2	1	1	1	1	1	4	1	1.714286	3.333333	1	3	0	1	2	1	1	0	0	0	0	0	0	1	0	0	0	0	2.5	4.714286	1	1	0	0	3	0
10	1	3	1	1	4	1	1	2	1	1	1	2	2	1	1	1	1	1	1	1	1.4	2.142857	2.5	2	5	0	3	1	0	0	1	0	0	0	1	1	0	0	0	0	0	5	4.428571	1	0	0	0	3	1
14	1	4	4	4	4	2	1	1	1	1	1	1	2	2	1	1	1	1	1	2	1.2	2.428571	1.75	2	4	0	2	1	1	0	0	0	0	0	0	1	1	0	0	0	0	4.333333	4.571429	1	0	0	1	3	0
10	1	4	4	4	4	1	1	1	1	1	1	1	1	1	2	1	1	1	1	1	1	2.857143	2.25	2	4	1	3	1	0	0	0	0	0	0	0	0	0	1	0	0	0	4	5	1	0	1	0	1	1
14	1	4	4	4	4	1	1	2	1	1	1	1	1	1	1	1	1	1	1	1	3	4	4	2	4	1	1	1	0	0	1	0	0	0	0	0	0	0	0	0	0	3.666667	5	1	1	0	1	1	0
12	0	2	4	4	2	1	1	1	2	1	1	1	1	1	1	1		1	1	1	1	2.5	3.25	2	5	0	1	2	0	0	0	1	0	0	0	0	0	0	0		0	3.333333	3.857143	1	0	1	0	1	0
13	0	4	4	4	4	2	2	2	2	2	2	2	1	1	1	1	2	1	1	4	1	2	1.5	2	1	0	3	2	1	1	1	1	1	1	1	0	0	0	0	1	0	4.833333	5	1	1	1	1	4	1
10	1	4	4	4	4	2	2	1	1	1	1	1	1	1	1	1	1	1	1	1	1.6	2.714286	4	2	4	0	3	2	1	1	0	0	0	0	0	0	0	0	0	0	0	5	5	1	0	1	0	2	1
12	1	4	4	4	4	2	2	2	1	2	1	2	2	1	2	1	1	1	4	4	1.2	2.714286	3.5	2	1	0	2	2	1	1	1	0	1	0	1	1	0	1	0	0	0	3.833333	4.285714	1	0	0	0	4	0
10	0	4	4	4	4	1	1	999	1	1	1	1	1	1	999	1	1	1	1	1	1	1.5	1	0	2	1	2	1	0	0		0	0	0	0	0	0		0	0	0	5	4.428571	1	2	0	0	0	0
13	0	4	4	4	4	3	1	1	1	1	1	1	1	1	2	1	1	1	1	3	1	1.833333	3.75	0	1	1	2	1	1	0	0	0	0	0	0	0	0	1	0	0	0	4.5	5	1	0	0	1	2	0
12	1	4	3	4	4	2	2	1	1	1	1	3	2	1	1	2	1	1	1	4	1	1.333333	2	0	1	0	2	1	1	1	0	0	0	0	1	1	0	0	1	0	0	4.666667	4.857143	1	2	0	0	4	0
10	1	3	4	4	4	2	2	1	1	1	1	1	2	1	2	1	1	1	1	2	1	1.857143	2.5	2	3	0	3	2	1	1	0	0	0	0	0	1	0	1	0	0	0	5	5	1	0	0	0	4	1
12	0	4	4	4	4	1	1	1	1	1	1	2	1	1	1	1	1	1	3	3	1.666667	2.333333	4	0	2	0	2	2	0	0	0	0	0	0	1	0	0	0	0	0	0	5	4.428571	1	2	1	0	1	0
10	0	4	4	4	2	1	1	1	1	1	1	1	1	1	1	1	1	1	1	1	2.6	2.285714	3.5	2	3	1	3	1	0	0	0	0	0	0	0	0	0	0	0	0	0	4.333333	4.428571	1	0	0	0	0	1
11	0	4	4	4	4	2	2	1	1	1	1	1	1	1	1	1	1	1	1	1	1.4	2.142857	4	2	5	1	1	1	1	1	0	0	0	0	0	0	0	0	0	0	0	4.333333	2.714286	1	0	0	0	2	0
10	0	3	4	3	3	1	1	1	3	1	1	1	1	1	1	1	1	1	1	1	1	1	1.75	0	5	0	1	1	0	0	0	1	0	0	0	0	0	0	0	0	0	5	5	1	1	1	0	1	0
12	0	4	4	4	4	1	1	1	1	1	1	2	1	1	1	1	1	1	2	2	1	2.428571	3.75	2	1	1		0	0	0	0	0	0	0	1	0	0	0	0	0	0	5	3.428571	1	0	0	0	1
11	1	4	4	4	4	1	1	1	1	1	1	1	1	1	1	1	1	1	1	1	1.6	2	2	2	3	1	3	2	0	0	0	0	0	0	0	0	0	0	0	0	0	3.333333	4.714286	1	0	0	0	0	1
10	1	4	4	4	4	1	1	1	1	1	1	1	1	1	1	1	1	1	1	1	2	1.833333	3	0	1	1	1	2	0	0	0	0	0	0	0	0	0	0	0	0	0	3.666667	2.571429	1	1	1	0	0	0
11	0	3	1		4	1	1	1	1	1	1	1	1	1	1	1	1	1	1	4	1.6	2.857143	3.5	2	3	0	2	1	0	0	0	0	0	0	0	0	0	0	0	0	0	3.666667	4.571429	1	0	0	0	0	0
14	1	4	4	4	4	1	2	1	1	2	2	3	2	1	1	1	1	1	1	1	1	2	2	0	3	0	2	2	0	1	0	0	1	1	1	1	0	0	0	0	0	4	4.857143	1	2	1	1	4	0
11	1	4	4	4	4	2	1	1	1	1	1	2	1	1	1	1	1	1	3	1	1	1	1.5	0	1	1	1	1	1	0	0	0	0	0	1	0	0	0	0	0	0	5	5	1	0	0	0	2	0
14	1	4	4	4	4	1	1	1	1	1	1	1	1	1	1	1	1	1	1	1	1	1.571429	2.5	2	2	1	3	1	0	0	0	0	0	0	0	0	0	0	0	0	0	5	4.714286	1	1	1	1	0	1
10	0	4	4	4	4	1	1	1	1	1	1	2	1	1	1	1	1	1	1	1	1	2	2.25	2	5	0		0	0	0	0	0	0	0	1	0	0	0	0	0	0	4.833333	4.285714	1	0	0	0	1
12	1	4	4	4	4	2	1	1	1	1	1	1	1	1	1	1	1	1	1	1	1	2.714286	1.75	2	5	1	3	1	1	0	0	0	0	0	0	0	0	0	0	0	0	4.333333	5	1	1	1	0	1	1
12	1	4	4	4	4	1	1	1	1	1	1	2	1	1	1	2	1	1	1	1	1.4	2.285714	1.75	2	3	1	1	1	0	0	0	0	0	0	1	0	0	0	1	0	0	5	5	1	1	1	0	2	0
12	1	4	4	4	4	1	1	1	1	1	1	1	1	1	1	1	1	1	1	1	3	1.857143	3.5	1	1	0	2	2	0	0	0	0	0	0	0	0	0	0	0	0	0	3	4.571429	1	0	0	0	0	0
11	1	4	4	1	4	1	1	1	1	2	1	1	1	1	1	1	1	1	1	4	1.4	3.428571	3.75	2	4	1	1	2	0	0	0	0	1	0	0	0	0	0	0	0	0	4.833333	4.714286	1	0	0	0	1	0
12	0	4	4	4	4	1	1	1	1	1	1	1	1	1	1	1	1	1	1	3	1	3.285714	2.5	2		1	1	2	0	0	0	0	0	0	0	0	0	0	0	0	0	5	5	1	2	0	0	0	0
11	1	3	3	3	4	2	1	1	2	1	999	1	999	1	1	1	1	1	1	1	1	1	1	2	5	1	2	2	1	0	0	1	0		0		0	0	0	0	0	4	4.428571	1	0	1	0	2	0
10	1	1	1	1	2	1	1	1	1	1	1	2	1	1	1	1	1	1	1	1	1	3.285714	3.25	2	2	1	2	2	0	0	0	0	0	0	1	0	0	0	0	0	0	1.666667	1	1	0	1	0	1	0
11	1	4	1	4	4	2	2	1	2	1	1	2	1	1	1	1	1	1	3	1	1.2	2.285714	2	1	4	1	3	1	1	1	0	1	0	0	1	0	0	0	0	0	0	4.5	4.714286	1	0	1	0	4	1
14	1	4	4	4	4	1	1	1	2	2	2	2	1	1	1	1	1	1	1	1	2.333333	2.666667	1.5	0	2	1	1	1	0	0	0	1	1	1	1	0	0	0	0	0	0	3.666667	5	1	1	1	1	4	0
10	0	4	4	4	3	1	1	1	1	1	1	1	1	1	1	1	1	1	3	3	1	2.428571	1.75	2	4	1	3	1	0	0	0	0	0	0	0	0	0	0	0	0	0	4	5	1	0	0	0	0	1
11	0	4	4	3	4	2	2	1	1	1	1	1	1	1	1	1	1	1	1	1	2	3.142857	2	2	5	1	2	1	1	1	0	0	0	0	0	0	0	0	0	0	0	5	5	1	0	1	0	2	0
12	1	4	4	4	4	1	2	1	1	1	1	1	1	1	1	1	1	1	4	3	1	2.857143	2	1	1	1	2	1	0	1	0	0	0	0	0	0	0	0	0	0	0	4.666667	4.714286	1	0	1	0	1	0
10	1	4	4	1	4	1	1	1	1	2	1	1	1	1	1	1	1	1	1	1	1.4	1.285714	3.25	2	3	0	3	1	0	0	0	0	1	0	0	0	0	0	0	0	0	3.833333	4.142857	1	1	1	0	1	1
12	0	4	4	4	4	1	2	1	1	1	1	2	1	1	1	1	1	1	3	1	2.6	2.428571	2.25	2	3	1	1	1	0	1	0	0	0	0	1	0	0	0	0	0	0	4.166667	4.571429	1	0	1	0	2	0
13	1	4	4	4	4	1	1	1	1	1	1	1	1	1	1	1	1	1	1	1	1.4	1.714286	1.75	2	4	0	3	1	0	0	0	0	0	0	0	0	0	0	0	0	0	5	3.285714	1	1	1	1	0	1
12	1	4	4	4	4	2	1	1	1	1	1	2	1	1	1	1	1	1	4	4	1	2	4	2	4	0	1	1	1	0	0	0	0	0	1	0	0	0	0	0	0	5	5	1	1	1	0	2	0
12	0	3	3	4	4	3	1	3	3	1	1	1	1	1	1	1	1	1	4	4	2.8	3.142857	3.25	2	2	1	2	2	1	0	1	1	0	0	0	0	0	0	0	0	0	4.333333	4.714286	1	1	0	0	3	0
12	1	2	1	2	2	3	2	1	1	1	1	3	1	1	1	1	1	999	1	1	1.2	3	2	2	5	1	3	2	1	1	0	0	0	0	1	0	0	0	0	0		5	5	1	1	1	0	3	1
12	0	4	1	4	4	1	2	1	2	2	1	1	1	1	1	1	1	1	1	1	1.6	2.142857	3	2	3	1	3	1	0	1	0	1	1	0	0	0	0	0	0	0	0	5	5	1	0	0	0	3	1
12	0	4	4	4	4	1	1	1	1	1	1	1	1	1	1	1	1	1	1	1	1.6	2.285714	2.25	2	4	1	1	1	0	0	0	0	0	0	0	0	0	0	0	0	0	3.166667	5	1	0	0	0	0	0
14	0	4	4	4	4	2	2	1	1	1	1	2	1	1	1	1	1	1	1	1	1.6	3	3	2	4	0	3	1	1	1	0	0	0	0	1	0	0	0	0	0	0	4.666667	5	1	0	0	1	3	1
12	0		4	4	4	1	1	1	2	1	1	1	1	1	1	1	1	1	1	1	2	2.166667	3.75	0	2	0	3	2	0	0	0	1	0	0	0	0	0	0	0	0	0	3.666667	4.428571	1	2	0	0	1	1
14	1	3	3	3	4	2	2	2	2	2	3	1	2	2	1	1	3	2	3	4	2.333333	2.5	2	0	3	0	3	2	1	1	1	1	1	1	0	1	1	0	0	1	1	4.833333	4.714286	1	2	0	1	4	1
13	1	4	4	4	4	3	3	1	1	1	1	2	1	1	1	1	1	1	1	1	1	3.428571	2	2	5	1	1	2	1	1	0	0	0	0	1	0	0	0	0	0	0	4.333333	3.428571	1		1	1	3	0
12	1	4	4	4	4	1	1	2	1	1	1	2	2	1	1	1	1	1	1	1	1.8	3.142857	2.25	1	3	1	3	2	0	0	1	0	0	0	1	1	0	0	0	0	0	1	3.571429	1	0	1	0	3	1
12	1	4	4	4	4	1	1	1	1	1	1	1	1	1	1	1	1	1	1	1	1	1.571429	2.75	1	2	1	2	1	0	0	0	0	0	0	0	0	0	0	0	0	0	1.666667	5	1	0	0	0	0	0
13	1	3	4	4	4	1	2	2	1	1	1	1	1	1	1	1	1	1	1	3	1.6	2	4	2	3	0	2	2	0	1	1	0	0	0	0	0	0	0	0	0	0	3	4.142857	1	0	0	1	2	0
10	0	4	4	4	4	3	3	1	1	1	1	1	1	1	2	1	1	1	1	3	1.2	3.142857	1.75	2	3	1	2	2	1	1	0	0	0	0	0	0	0	1	0	0	0	4.333333	3.857143	1	1	0	0	3	0
14	1	4	4	4	4	2	2	1	1	2	1	2	1	1	1	1	1	1	1	1	1.666667	3.5	3.25	0	1	0	3	1	1	1	0	0	1	0	1	0	0	0	0	0	0	5	5	1	1	0	1	4	1
11	0	4	4	3	3	1	1	1	1	1	1	2	1	1	1	1	1	1	1	1	1	1	1	0	3	0		0	0	0	0	0	0	0	1	0	0	0	0	0	0	3.666667	5	1	0	1	0	1
14	1	4	4	4	4	1	1	1	1	1	1	1	1	1	1	1	1	1	1	1	1	2.142857	1.25	1	3	0		0	0	0	0	0	0	0	0	0	0	0	0	0	0	4.666667	5	1	2	0	1	0
10	1	4	4	3	3	1	1	1	1	1	3	2	2	1	2	3	1	1	1	1	1	2.571429	3.75	2	2	0	2	1	0	0	0	0	0	1	1	1	0	1	1	0	0	4.833333	4.857143	1	0	0	0	4	0
14	1	4	4	4	4	2	2	1	1	1	1	999	2	2	1	1	1	1	1	1	3	3.333333	3.75	0	2	1	3	1	1	1	0	0	0	0		1	1	0	0	0	0	1.666667	4.285714	1	0	1	1	4	1
13	1	4	1	4	4	1	1	1	1	1	1	2	1	1	1	1	1	1	1	1	1.4	3.571429	4	2	4	0	0	2	0	0	0	0	0	0	1	0	0	0	0	0	0	5	4.714286	1	0	1	1	1	0
13	0	4	4	3	3	1	2	2	1	1	1	1	1	1	1	1	1	1	1	1	1.666667	2.166667	3.25	0	1	1	1	1	0	1	1	0	0	0	0	0	0	0	0	0	0	4.333333	4.428571	1	2	1	1	2	0
14	1	4	4	4	4	2	1	1	1	1	1	1	1	1	1	1	1	1	1	1	1	4	3.25	2	5	1	3	1	1	0	0	0	0	0	0	0	0	0	0	0	0	5	5	1	1	0	1	1	1
13	0	3	3	4	4	1	1	1	1	1	1	1	1	1	1	1	1	1	3	3	1.333333	2.333333	1.75	0	2	1	3	1	0	0	0	0	0	0	0	0	0	0	0	0	0	4.333333	4.428571	1	1	1	1	0	1
10	0	4	4	4	4	1	1	1	1	1	1	1	1	1	1	1	1	1	1	1	3	2	2.75	2	3	1	3	2	0	0	0	0	0	0	0	0	0	0	0	0	0	5	5	1	0	1	0	0	1
10	1	4	4	4	4	1	1	1	1	1	1	1	1	1	1	1	1	1	1	1	1.6	3.571429	4	2	5	0	2	1	0	0	0	0	0	0	0	0	0	0	0	0	0	5	4.428571	1	0	0	0	0	0
13	1	4	4	4	4	1	1	1	1	1	1	1	1	1	1	1	1	1	1	1	1.2	2.571429	3.25	1	1	1	1	1	0	0	0	0	0	0	0	0	0	0	0	0	0	1.666667	3.285714	1	1	1	1	0	0
13	0	4	4	4	3	2	1	1	1	1	1	2	1	1	1	1	1	1	1	1	1	1.714286	3.5	1	3	1	3	1	1	0	0	0	0	0	1	0	0	0	0	0	0	5	2.857143	1	0	1	1	2	1
13	0	3	4	4	4	3	1	1	1	3	1	2	1	1	1	1	1	1	1	1	1	1.833333	2.5	0	3	0	3	2	1	0	0	0	1	0	1	0	0	0	0	0	0	4.333333	4.428571	1	0	0	1	3	1
14	1	3	3	3	4	1	1	1	3	1	1	1	1	2	1	1	1	1	1	1	1	2.666667	4	0	1	0	1	1	0	0	0	1	0	0	0	0	1	0	0	0	0	4.333333	4.142857	1	0	0	1	2	0
13	1	4	4	4	4	2	1	2	1	1	2	3	2	1	2	2	1	1	1	4	1	2	3.5	0	4	0	1	1	1	0	1	0	0	1	1	1	0	1	1	0	0	5	4.857143	1	1	1	1	4	0
12	1	4	4	4	4	2	1	1	1	1	1	2	2	1	3	1	1	1	1	3	1	2.571429	4	2	1	0	3	2	1	0	0	0	0	0	1	1	0	1	0	0	0	5	4.428571	1	0	0	0	4	1
13	1	2	4	4	4	1	1	1	1	1	1	1	1	1	1	1	1	1	1	3	1.4	2.857143	3.5	1	4	1	2	2	0	0	0	0	0	0	0	0	0	0	0	0	0	5	4.714286	1	1	1	1	0	0
12	1	4	4	4	4	1	1	1	1	1	1	1	1	1	1	1	1	1	3	999	1	2	3.25	1	4	0	2	1	0	0	0	0	0	0	0	0	0	0	0	0	0	5	5	1	1	0	0	0	0
11	1	3	3	3	3	1	1	1	1	1	1	1	1	1	1	1	1	1	1	1	2.2	2.857143	4	2	1	1	3	1	0	0	0	0	0	0	0	0	0	0	0	0	0	3	5	1	0	0	0	0	1
14	1	4	4	4	4	1	1	1	1	2	1	3	3	3	1	1	1	1	4	4	2	2.714286	3	2	2	1	1	2	0	0	0	0	1	0	1	1	1	0	0	0	0	5	5	1	1	0	1	4	0
14	0	3	1	3	1	1	2	1	1	1	1	2	2	1	1	1	1	1	1	4	2	2.571429	2.75	2	5	0	2	1	0	1	0	0	0	0	1	1	0	0	0	0	0	3.333333	4.142857	1	1	1	1	3	0
14	0	3	3	1	4	2	1	2	1	2	2	2	2	1	1	1	1	1	1	1	1.6	2.571429	2	1	1	0	3	2	1	0	1	0	1	1	1	1	0	0	0	0	0	4	3.857143	1	0	0	1	4	1
11	1	4	4	4	4	2	2	3	2	2	999	2	2	1	1	1	2	999	4	1	2.8	2	2.25	1	2	1		0	1	1	1	1	1		1	1	0	0	0	1		3.5	2.857143	1	0	0	0	4
14	1	3	3	3	4	1	1	1	1	1	1	1	1	1	1	1	1	1	1	1	1	2	3.25	1	2	1	0	1	0	0	0	0	0	0	0	0	0	0	0	0	0	5	5	1	1	1	1	0	0
13	0	4	4	4	4	1	1	1	3	1	1	2	1	1	1	1	1	1	1	1	1	2.666667	3.5	0	2	0	3	1	0	0	0	1	0	0	1	0	0	0	0	0	0	5	5	1	0	0	1	2	1
10	0	3	4	4	4	2	1	1	1	1	1	3	1	1	1	1	1	1	1	1	1	1	1.25	0	1	1	2	2	1	0	0	0	0	0	1	0	0	0	0	0	0	5	5	1	2	0	0	2	0
11	1		3	3	3	1	1	1	1	1	1	1	1	1		1	1	1	1	1	1	1.714286	1.75	2	4	0	1	2	0	0	0	0	0	0	0	0	0		0	0	0	4	4.428571	1	1	1	0	0	0
11	1	4	4	4	4	1	1	1	3	1	3	3	3	3	1	1	1	1	3	4	1.333333	2	3.75	0	3	1	2	1	0	0	0	1	0	1	1	1	1	0	0	0	0	4.833333	4.428571	1	0	1	0	4	0
13	1	4	4	4	4	1	1	1	1	1	1	1	1	1	1	1	1	2	1	1	1	2	1.75	1	1	1	3	2	0	0	0	0	0	0	0	0	0	0	0	0	1	5	4.142857	1	0	0	1	1	1
12	0	4	4	4	4	2	1	1	1	1	1	1	1	2	1	1	1	1	1	3	2.2	3.428571	2.75	2	4	0	3	1	1	0	0	0	0	0	0	0	1	0	0	0	0	3	4.428571	1	0	0	0	2	1
13	1	4	4	4	4	1	1	3	1	2	2	3	1	1		3	1	1	1	4	1	2	2.5	0	1	1	1	1	0	0	1	0	1	1	1	0	0		1	0	0	5	3.857143	1	1	1	1	4	0
11	1	4	4	4	4	1	1	1	1	1	1	2	1	1	1	1	1	1	1	1	1.4	1.285714	2.75	2	4	0	3	1	0	0	0	0	0	0	1	0	0	0	0	0	0	5	4.428571	1	0	0	0	1	1
12	0	4	4	4	4	3	2	3	1	1	3	3	1	1	1	1	1	1	4	3	1.4	2.428571	1.75	2	2	1	3	2	1	1	1	0	0	1	1	0	0	0	0	0	0	3.666667	3.857143	1	0	0	0	4	1
12	0	3	4	3	4	1	1	3	2	1	2	1	1	1	1	1	1	1	1	1	1	1	1	1	3	0	3	2	0	0	1	1	0	1	0	0	0	0	0	0	0	4	3.857143	1	0	0	0	3	1
11	1	4	4	4	4	1	3	1	1	3	1	2	3	3	1	1	1	1	4	1	2	4	2.5	0	1	1	2	1	0	1	0	0	1	0	1	1	1	0	0	0	0	4.333333	4.428571	1	1	1	0	4	0
12	0	2	4	2	2	1	1	1	1	1	2	1	1	1	2	1	1	1	1	1	2.4	3.142857	3	2	4	1		0	0	0	0	0	0	1	0	0	0	1	0	0	0	4.833333	4.857143	1	0	0	0	2
11	1	4	4	4	4	1	1	1	1	1	1	1	1	1	1	1	1	1	3	4	1	3.285714	3.75	2	5	1	3	1	0	0	0	0	0	0	0	0	0	0	0	0	0	4.333333	3.857143	1	0	0	0	0	1
10	1	3	3	3	3	1	1	1	1	1	1	1	1	1	1	1	1	1	1	1	1	1.571429	1	2	3	1	3	2	0	0	0	0	0	0	0	0	0	0	0	0	0	5	5	1	1	1	0	0	1
11	0	1	1	1	1	1	1	1	1	1	1	2	1	1	1	1	1	1	1	3	1	3.571429	1.75	2	5	1	1	1	0	0	0	0	0	0	1	0	0	0	0	0	0	5	5	1	2	0	0	1	0
12	1	4	4	4	4	3	3	2	1	1	1	3	2	1	1	3	1	1	4	1	1.2	1.142857	3.25	2	2	1	3	1	1	1	1	0	0	0	1	1	0	0	1	0	0	5	5	1	1	0	0	4	1
11	1	4	4	4	4	1	1	1	2	1	1	1	1	1	1	1	1	1	1	1	1	3.428571	1	2	5	1	1	1	0	0	0	1	0	0	0	0	0	0	0	0	0	5	4.428571	1	0	1	0	1	0
12	0	4	4	4	4	3	1	3	1	1	1	3	1	2	1	1	1	1	1	1	1	2	3.75	2	5	0	3	1	1	0	1	0	0	0	1	0	1	0	0	0	0	4.5	4.285714	1	1	0	0	4	1
11	1	4	4	3	4	1	1	1	1	1	1	2	1	1	1	1	1	1	4	1	1	2.142857	3	2	4	1	3	1	0	0	0	0	0	0	1	0	0	0	0	0	0	5	4.714286	1	1	1	0	1	1
11	0	4	4	4	4	1	2	1	1	1	1	1	1	1	1	1	1	1	1	1	1.4	2.857143	1.5	2	5	0	3	2	0	1	0	0	0	0	0	0	0	0	0	0	0	4.666667	4.428571	1	2	0	0	1	1
13	0	4	4	4	4	2	1	1	1	1	1	3	1	1	1	1	1	1	1	3	1.333333	1.5	3	0	3	1	3	1	1	0	0	0	0	0	1	0	0	0	0	0	0	5	3.857143	1	2	0	1	2	1
13	0	4	4	4	4	3	1	1	1	1	1	1	3	1	1	1	2	1	3	1	2.333333	3.333333	4	0	4	1	3	2	1	0	0	0	0	0	0	1	0	0	0	1	0	5	4.428571	1	1	1	1	3	1
14	0	3	3	3	4	1	1	1	1	1	1	2	1	1	1	1	1	1	1	1	3.2	3.142857	3.75	2	5	1	2	2	0	0	0	0	0	0	1	0	0	0	0	0	0	2.5	4.571429	1	0	1	1	1	0
13	1	4	4	4	4	1	2	1	2	1	1	1	2	1	2	1	1	1	1	1	1	1.285714	1	1	4	0	2	1	0	1	0	1	0	0	0	1	0	1	0	0	0	3.666667	5	1	0	1	1	4	0
10	0	4	4	4	4	3	2	1	1	2	1	1	1	1	1	1	1	1	4	4	2.2	2.714286	2.5	2	2	1	3	2	1	1	0	0	1	0	0	0	0	0	0	0	0	1.666667	5	1	1	0	0	3	1
14	0	4	4	4	4	1	2	1	1	1	1	2	2	2	2	1	1	1	3	3	2.666667	2.333333	2.25	0	1	1	3	1	0	1	0	0	0	0	1	1	1	1	0	0	0	4.833333	5	1	0	0	1	4	1
11	1	4	4	4	4	2	1	1	1	1	1	1	1	1	1	1	1	1	3	3	1	2.142857	4	2	4	0	1	1	1	0	0	0	0	0	0	0	0	0	0	0	0	5	4.285714	1	0	0	0	1	0
13	1	4	3	4	4	2	1	1	1	1	1	1	2	1	1	1	1	1	4	1	1.75	1.857143	2.25	1	4	0	2	1	1	0	0	0	0	0	0	1	0	0	0	0	0	4.833333	4.857143	1	0	1	1	2	0
13	1	4	4	4	4	3	3	2	2	3	1	3	3	2	1	1	1	1	4	1	1	3	3.25	0	3	0	1	2	1	1	1	1	1	0	1	1	1	0	0	0	0	3.666667	4.428571	1	0	1	1	4	0
13	0	4	4	4	4	1	1	1	1	1	1	2	1	1	1	1	1	1	1	1	1	1.571429	3.25	1	4	0	3	1	0	0	0	0	0	0	1	0	0	0	0	0	0	2.833333	5	1	0	0	1	1	1
14	1	4	4	4	4	1	1	1	1	1	1	2	1	1	1	1	1	1	4	1	1.8	2.571429	4	2	3	1	2	1	0	0	0	0	0	0	1	0	0	0	0	0	0	5	4.714286	1	2	0	1	1	0
10	1	4	4	4	4	3	2	2	3	1	1	1	1	1	1	1	1	1	1	1	1.666667	2.333333	3.25	0	3	1	2	2	1	1	1	1	0	0	0	0	0	0	0	0	0	4.5	3.142857	1	0	1	0	4	0
10	0	4	4	4	4	1	1	1	1	1	1	2	1	1	1	1	1	1	1	3	1.8	3.714286	3.25	2	1	1	2	1	0	0	0	0	0	0	1	0	0	0	0	0	0	5	5	1	0	0	0	1	0
10	0	4	4	3	4	2	2	2	1	1	1	2	1	1	1	1	1	1	1	1	1.6	2.571429	3.25	2	3	1	3	2	1	1	1	0	0	0	1	0	0	0	0	0	0	4.666667	5	1	0	1	0	4	1
14	1	4	4	4	4	2	1	1	1	1	1	2	2	2	1	1	1	1	1	1	1.333333	2	2.75	0	1	1		0	1	0	0	0	0	0	1	1	1	0	0	0	0	5	4.714286	1	1	1	1	4
12	1	3	3	3	4	2	1	1	1	1	1	2	2	2	1	2	1	1	1	1	1.6	1.285714	1.75	1	1	1	3	2	1	0	0	0	0	0	1	1	1	0	1	0	0	5	4.428571	1	1	0	0	4	1
10	1	4	4	3	4	1	1	1	1	1	1	1	2	3	1	1	1	1	1	1	1	1.5	3.25	0	2	1	3	1	0	0	0	0	0	0	0	1	1	0	0	0	0	4.333333	3.857143	1	0	1	0	2	1
10	0			3	2	1	1	1	1	1	1	1	1	1	1	1	1	1	1	1	1	1.714286	1	2	2	1	1	2	0	0	0	0	0	0	0	0	0	0	0	0	0	2.833333	2.333333	1	1	1	0	0	0
13	1	4	4	4	4	2	1	1	1	1	1	3	1	1	2	1	1	1	1	1	2	1.5	3	0	2	0	3	1	1	0	0	0	0	0	1	0	0	1	0	0	0	4.5	5	1	0	0	1	3	1
14	0	4	4	4	4	2	2	1	3	3	1	1	1	1	1	1	1	1	1	1	2.666667	3.166667	4	0	3	0	1	2	1	1	0	1	1	0	0	0	0	0	0	0	0	4.833333	5	1	1	1	1	4	0
12	1	3	4	4	4	1	1	1	1	2	1	1	1	1	1	1	1	1	1	3	1.2	1.428571	3.25	2	2	1	3	1	0	0	0	0	1	0	0	0	0	0	0	0	0	3	5	1	2	1	0	1	1
11	1	4	4	4	4	2	1	1	3	1	1	1	1	1	1	1	1	1	1	1	1	3	4	2	5	1	1	1	1	0	0	1	0	0	0	0	0	0	0	0	0	4	5	1	0	1	0	2	0
13	0	4	4	4	4	2	2	1	1	1	1	1	1	1	1	1	1	1	1	1	1	2	3.25	1	4	1	3	1	1	1	0	0	0	0	0	0	0	0	0	0	0	5	4.428571	1	0	1	1	2	1
12	0	4	4	3	4	1	1	1	1	1	1	1	1	1	1	1	1	1	1	1	1.4	3	3	2	1	1	3	1	0	0	0	0	0	0	0	0	0	0	0	0	0	3	5	1	1	1	0	0	1
12	1	4	4	4	3	3	2	1	1	1	2	1	2	1	2	1	1	1	3	2	1.2	2.142857	1	2	5	0	1	1	1	1	0	0	0	1	0	1	0	1	0	0	0	4.833333	4.714286	1	0	0	0	4	0
11	1	4	4	4	4	3	1	1	1	1	1	1	1		1	1	1	1	1	1	1	2.142857	2.75	2	5	1	1	1	1	0	0	0	0	0	0	0		0	0	0	0	4.5	4.285714	1	1	0	0	1	0
11	0	4	3	4	4	1	1	1	1	1	1	1	2	1	1	1	2	1	3	3	1.4	3	2.25	2	3	0	3	1	0	0	0	0	0	0	0	1	0	0	0	1	0	5	4.285714	1	0	1	0	2	1
14	0	4	4	4	4	1	1	1	1	1	1	2	1	2	1	1	1	1	1	1	1.8	4	4	2	2	1	2	1	0	0	0	0	0	0	1	0	1	0	0	0	0	4.833333	5	1	1	0	1	2	0
11	1	4	4	4	4	1	2	1	1	1	1	3	1	1	1	1	1	1	1	4	1.6	3.428571	2	2	3	0	2	1	0	1	0	0	0	0	1	0	0	0	0	0	0	5	5	1	0	0	0	2	0
13	1	4	2	4	4	1	1	2	1	2	1	1	1	1	1	1	1	1	1	1	1.4	3.571429	3.25	2	3	0	2	1	0	0	1	0	1	0	0	0	0	0	0	0	0	5	5	1	0	0	1	2	0
10	1	4	4	1	1	1	1	1	1	3	1	2	2	1	1	2	1	1	1	1	2.8	2.285714	3.25	2	5	0	1	2	0	0	0	0	1	0	1	1	0	0	1	0	0	1	3.285714	1	0	1	0	4	0
12	1	2	1	2	4	1	1	999	1	1	999	2		1	1	999	1	1	1	1	1.2	2.833333	2	2	3	1	1	2	0	0		0	0		1		0	0		0	0	4.5	4.142857	1	2	1	0	1	0
10	1	3	1	3	3	1	1	1	1	1	1	1	1	2	1	1	1	1	1	1	1.4	2.714286	2.75	2	4	0	3	1	0	0	0	0	0	0	0	0	1	0	0	0	0	5	4.714286	1	0	0	0	1	1
12	0	2	1	1	1	1	1	1	1	1	1	2	1	1	1	1	1	1	1	1	1	2.833333	3.25	0	1	1	3	2	0	0	0	0	0	0	1	0	0	0	0	0	0	5	1	1	0	1	0	1	1
14	0	4	4	4	4	1	1	1	2	1	1	2	1	1	2	2	1	1	1	1	1.666667	3.166667	3.75	0	1	0	3	1	0	0	0	1	0	0	1	0	0	1	1	0	0	3	4.428571	1	0	1	1	4	1
11	0	4	4	4	4	2	1	1	1	1	1	1	1	1	1	1	1	1	3	2	1	2.857143	3.25	2	3	0	2	1	1	0	0	0	0	0	0	0	0	0	0	0	0	5	4.571429	1	0	0	0	1	0
10	0	4	4	4	4	2	1	1	1	1	1	2	1	1	1	1	1	1	1	1	1	2.857143	2.25	2	5	1	1	2	1	0	0	0	0	0	1	0	0	0	0	0	0	3.666667	4.428571	1	0	0	0	2	0
13	0	4	4	4	4	3	3	3	1	3	1	3	1	3	1	3	1	1	3	1	1.666667	2.333333	3.75	0	1	1	3	2	1	1	1	0	1	0	1	0	1	0	1	0	0	4.333333	3.857143	1	2	0	1	4	1
10	1	3	2	4	4	3	1	1		1	1	3	1	3	1	1	1	1	1	1	1.6	2.571429	1	2	1	0	0	1	1	0	0		0	0	1	0	1	0	0	0	0	5	4.571429	1	2	0	0	3	0
10	1	4	4	4	4	1	1	1	1	1	1	1	1	1	1	1	1	1	1	1	1.2	1.142857	2.25	2	2	1	3	1	0	0	0	0	0	0	0	0	0	0	0	0	0	1	1	1	0	0	0	0	1
14	0	4	4	4	4	1	1	1	1	1	1	1	1	1	1	1	1	1	2	1	2.2	1.857143	1.666667	1	3	0	2	1	0	0	0	0	0	0	0	0	0	0	0	0	0	4.833333	4.428571	1	0	0	1	0	0
10	1	4	4	4	4	1	1	1	1	1	1	2	1	1	1	1	1	1	1	1	1	1.571429	1.75	2	1	0	1	1	0	0	0	0	0	0	1	0	0	0	0	0	0	3	2.714286	1	1	1	0	1	0
11	0	4	4	4	4	1	1	1	1	1	1	2	1	1	1	1	1	1	1	1	2	2.666667	2.5	0	2	1	2	2	0	0	0	0	0	0	1	0	0	0	0	0	0	5	5	1	0	1	0	1	0
10	1	4	4	4	4	1	1	1	1	1	1	2	1	1	1	1	1	1	1	1	1	2.714286	1.5	2	5	0	1	1	0	0	0	0	0	0	1	0	0	0	0	0	0	5	5	1	0	1	0	1	0
12	0	4	4	4	4	2	2	2	2	2	1	2	2	1	1	1	1	1	3	2	2	2.166667	3.25	0	1	1	3	1	1	1	1	1	1	0	1	1	0	0	0	0	0	4.666667	4.857143	1	1	1	0	4	1
13	0	3	4	4	3	2	2	2	2	1	1	1	1	1	1	1	1	1	1	1	2.6	2.142857	2.75	2	2	0	3	2	1	1	1	1	0	0	0	0	0	0	0	0	0	3.5	4.428571	1	0	0	1	4	1
11	0	4	4	4	4	1	2	1	1	1	1	2	1	1	1		1	1	4	1	2.333333	1.833333	2	0	2	0	3	1	0	1	0	0	0	0	1	0	0	0		0	0	5	5	1	2	0	0	2	1
13	1	2	3	3	2	1	2	3	3	1	1	1	1	1	1	1	1	1	1	1	2.4	2.285714	3.5	2	3	1	3	1	0	1	1	1	0	0	0	0	0	0	0	0	0	3.666667	3.857143	1	0	0	1	3	1
11	0	3	4	3	4	1	1	1	1	1	1	2	1	1	1	1	1	1	2	2	2.2	2	3.25	2	1	1	2	1	0	0	0	0	0	0	1	0	0	0	0	0	0	4.833333	5	1	1	0	0	1	0
12	1	4	4	4	4	1	2	1	1	1	1	1	2	1	1	1	1	1	1	4	1.6	1.428571	2.5	2	5	1	2	1	0	1	0	0	0	0	0	1	0	0	0	0	0	5	4.857143	1	0	0	0	2	0
11	1	4	4	4	4	1	1	1	1	1	1	1	1	1	1	1	1	1	1	1	1.6	3.285714	3.25	1	2	1	2	1	0	0	0	0	0	0	0	0	0	0	0	0	0	4.333333	5	1	0	1	0	0	0
12	1	4	4	4	4	2	2	1	1	1	1	2	2	1	1	2	1	1	4	1	1.8	2.714286	3.75	2	5	1	3	2	1	1	0	0	0	0	1	1	0	0	1	0	0	5	3	1	0	0	0	4	1
10	1	4	3	4	4	1	1	1	1	1	1	1	1	1	2	1	1	1	4	4	2	2.833333	3.5	0	2	0	3	1	0	0	0	0	0	0	0	0	0	1	0	0	0	5	4.857143	1	1	1	0	1	1
13	0	4	4	4	4	1	1	1	1	1	1	1	1	1	2	1	1	1	1	1	1	1.714286	1.75	1	4	0	2	1	0	0	0	0	0	0	0	0	0	1	0	0	0	1	2.142857	1	0	0	1	1	0
12	0	3	4	3	4	1	1	1	3	3	1	1	1	1	1	1	1	1	1	1	2.8	1.428571	2.75	1	1	1	3	2	0	0	0	1	1	0	0	0	0	0	0	0	0	5	5	1	0	0	0	2	1
10	1	4	4	4	4	3	1	1	1	1	1	1	3	1	1	999	1	1	4	3	1	2.714286	2	1	2	1	3	2	1	0	0	0	0	0	0	1	0	0		0	0	3.333333	4.285714	1	0	0	0	2	1
11	0	4	4	4	4	3	2	1	1	2	1	1	1	1	1	1	1	1	2	1	2.8	2.857143	1.25	2	5	0	2	1	1	1	0	0	1	0	0	0	0	0	0	0	0	4.333333	4.428571	1	0	1	0	3	0
13	1	4	4	4	4	2	3	2	3	3	3	2	1	1	1	1	1	1	4	4	1	1.5	2.25	0	4	1		0	1	1	1	1	1	1	1	0	0	0	0	0	0	3.833333	3.285714	1	0	0	1	4
11	1	3	1	4	4	2	1	1	1	1	1	1	1	1	1	1	1	1	1	1	1	1	1	0	1	0	1	1	1	0	0	0	0	0	0	0	0	0	0	0	0	2.166667	3.428571	1	1	0	0	1	0
10	0	1	3	4	4	3	2	1	1	1	1	1	2	2	2	1	2	1	3	3	1.6	3.285714	3.5	2	3	1	2	2	1	1	0	0	0	0	0	1	1	1	0	1	0	3.166667	1.571429	1	0	0	0	4	0
14	0	4	4	4	4	3	3	1	3	1	1	3	3	1	2	3	1	1	4	3	3.666667	3.5	3.25	0	2	1	3	2	1	1	0	1	0	0	1	1	0	1	1	0	0	1	1.571429	1	1	1	1	4	1
11	0	4	4	4	4	1	1	3	3	3	1	1	1	1	1	1	1	1	1	1	1.6	2.142857	3.25	2	5	1	3	2	0	0	1	1	1	0	0	0	0	0	0	0	0	4.666667	3.5	1	0	0	0	3	1
12	0	4	4	4	4	1	1	1	1	1	1	1	1	1	1	1	1	1	1	1	2	2	2.75	2	2	1	2	2	0	0	0	0	0	0	0	0	0	0	0	0	0	4.666667	4.714286	1	0	1	0	0	0
11	0	4	4	4	4	2	1	1	1	1	1	1	1	1	1	1	1	1	3	3	1.4	2.285714	3	2	2	0	3	1	1	0	0	0	0	0	0	0	0	0	0	0	0	3.666667	4.428571	1	0	0	0	1	1
11	0	4	4	4	4	1	1	1	1	1	1	1	1	1	2	1	1	1	1	2	1	2.714286	2.5	2	4	1	1	1	0	0	0	0	0	0	0	0	0	1	0	0	0	5	4.857143	1	0	0	0	1	0
10	0	4	4	4	4	1	2	2	1	1	1	1	1	1	1	1	1	1	1	1	1.6	2	3	2	3	1	1	1	0	1	1	0	0	0	0	0	0	0	0	0	0	5	5	1	0	1	0	2	0
13	0	4	4	4	4	2	2	1	1	1	1	1	1	1	1	1	2	1	1	1	2.8	2.857143	3	2	4	1	3	1	1	1	0	0	0	0	0	0	0	0	0	1	0	4.833333	4.285714	1	0	0	1	3	1
11	1	4	4	4	4	1	1	3	1	1	1	2	1	2	1	1	1	1	1	1	2	2.5	3.75	0	1	1	3	2	0	0	1	0	0	0	1	0	1	0	0	0	0	2.333333	4.142857	1	0	1	0	3	1
12	0	4	3	4	4	1	1	2	2	2	2	1	1	1	2	1	1	1	3	3	2.8	2.857143	3.5	1	4	1	3	2	0	0	1	1	1	1	0	0	0	1	0	0	0	4.666667	4.428571	1	2	0	0	4	1
12	1	4	4	4	4	1	1	1	1	1	1	2	1	1	1	1	1	1	1	3	1	2.285714	3.75	2	2	1	3	2	0	0	0	0	0	0	1	0	0	0	0	0	0	4.333333	4.428571	1	0	0	0	1	1
12	1	4	4	4	4	2	1	2	999	2	1	3	2	2	999	2	999	1	1	4	2.666667	2	4	0	1	0	3	2	1	0	1		1	0	1	1	1		1		0	4.166667	4.571429	1	1	0	0	4	1
10	0	4	4	4	4	2	1	1	1	1	1	1	1	1	1	1	1	1	1	1	2.2	2.428571	3	2	4	0	3	2	1	0	0	0	0	0	0	0	0	0	0	0	0	3.333333	5	1	1	1	0	1	1
13	0	4	4	4	4	1	1	1	1	1	1	2	1	1	1	1	1	1	1	1	1	2.285714	2.5	2	3	1	2	1	0	0	0	0	0	0	1	0	0	0	0	0	0	3.666667	4.428571	1	0	1	1	1	0
13	1	3	3	3	3	3	3	1	1	1	1	1	1	1	1	1	2	1	1	1	2.8	4	4	2	5	0	3	2	1	1	0	0	0	0	0	0	0	0	0	1	0	5	5	1	1	0	1	3	1
10	1	4	4	4	4	1	1	1	1	1	1	1	1	1	1	1	1	1	1	1	1	2	2.5	2	3	1	3	2	0	0	0	0	0	0	0	0	0	0	0	0	0	4.5	4.571429	1	0	1	0	0	1
11	1	4	4	4	4	1	1	1	1	1	1	1	1	1	1	1	1	1	1	1	1.4	2.142857	2.5	2	2	0	1	1	0	0	0	0	0	0	0	0	0	0	0	0	0	5	4.428571	1	0	0	0	0	0
14	0	4	4	4	4	2	1	1	3	1	1	2	2	1	2	1	2	1	3	3	4	2.833333	4	0	1	1	3	1	1	0	0	1	0	0	1	1	0	1	0	1	0	4	4.714286	1	2	1	1	4	1
14	0	4	4	4	4	2	1	2	1	1	1	2	1	2	1	1	1	1	1	1	1	2.714286	3	2	2	1	3	1	1	0	1	0	0	0	1	0	1	0	0	0	0	5	4.428571	1	2	0	1	4	1
12	1	3	4	4	4	3	2	1	1	1	1	1	2	2	2	1	1	2	1	3	2.8	2.428571	4	1	3	0	3	2	1	1	0	0	0	0	0	1	1	1	0	0	1	4.833333	5	1	2	0	0	4	1
10	0	4	4	4	4	1	1	1	2	2	1	1	2	1	1	1	1	1	1	1	1.333333	2.833333	2.5	0	4	1	3	2	0	0	0	1	1	0	0	1	0	0	0	0	0	5	5	1	1	1	0	3	1
10	0	4	4	4	4	2	2	1	1	1	1	1	1	1	1	1	1	1	1	1	2.8	3.142857	2.5	2	5	1	3	2	1	1	0	0	0	0	0	0	0	0	0	0	0	5	4.428571	1	0	1	0	2	1
12	1	4	1	4	4	1	2	1	1	1	1	1	1	1	1	1	1	1	1	1	1	1.714286	1	2	2	0	1	2	0	1	0	0	0	0	0	0	0	0	0	0	0	5	5	1	2	1	0	1	0
10	0	4	4	4	4	1	1	1	1	1	1	2	1	1	1	1	1	1	1	1	1	3.333333	2.5	0	2	0	3	1	0	0	0	0	0	0	1	0	0	0	0	0	0	3.833333	5	1	0	1	0	1	1
11	1	4	4	4	4	1	1	1	1	1	1	1	1	1	1	1	1	1	1	3	1	2.285714	3.25	2	5	0	1	1	0	0	0	0	0	0	0	0	0	0	0	0	0	5	3.857143	1	0	0	0	0	0
12	1	4	4	4	4	1	1	1	1	1	1	1	2	2	1	1	1	1	1	4	1	2.571429	3	2	5	1	3	1	0	0	0	0	0	0	0	1	1	0	0	0	0	5	4.666667	1	0	1	0	2	1
11	0	4	4	4	4	2	2	1	1	2	1	1	1	1	1	1	1	1	1	3	2.2	3.571429	3.25	2	2	0	3	1	1	1	0	0	1	0	0	0	0	0	0	0	0	3	4.428571	1	2	0	0	3	1
11	0	4	4	4	4	3	1	1	1	1	1	1	3	1	1	1	1	1	3	3	1.6	3.571429	3.25	2	2	1	2	1	1	0	0	0	0	0	0	1	0	0	0	0	0	4.333333	5	1	1	0	0	2	0
14	1	4	4	4	4	3	2	1	1	1	1	2	2	1	1	1	1	1	1	1	1	1.833333	1.75	0	2	0	0	2	1	1	0	0	0	0	1	1	0	0	0	0	0	5	4.142857	1	0	0	1	4	0
13	0	4	4		4	2	2	1	2	1	1	2	1	1	1	1	1	1	1	1	1	2.666667	2.25	0	2	0		0	1	1	0	1	0	0	1	0	0	0	0	0	0	4.833333	4.142857	1	1	1	1	4
12	1	4	3	4	4	3	1	1	1	1	1	1	1	1	1	1	1	1	1	1	1	3.428571	3.25	2	4	1	3	1	1	0	0	0	0	0	0	0	0	0	0	0	0	5	4.142857	1	2	1	0	1	1
12	1	4	4	4	4	2	1	2	2	1	1	3	2	1	1	2	1	1	1	1	1	2.8	3.75	0	1	0	1	1	1	0	1	1	0	0	1	1	0	0	1	0	0	5	5	1	1	1	0	4	0
11	0	3	3	4	3	1	1	1	1	1	1	2	1	1	1	1	1	1	1	3	1	2.2	2	0	1	0	2	1	0	0	0	0	0	0	1	0	0	0	0	0	0	3.5	4	1	2	1	0	1	0
10	1	4	4	4	4	2	1	1	1	1	1	2	1	2	1	1	1	1	1	1	1	2.666667	2	0	4	1	3	2	1	0	0	0	0	0	1	0	1	0	0	0	0	4.333333	4.714286	1	1	1	0	3	1
11	1	4	4	3	4	1	1	1	1	1	1	1	1	1	1	1	1	1	1	1	1	2	3	2	3	0	1	2	0	0	0	0	0	0	0	0	0	0	0	0	0	4.5	4	1	0	0	0	0	0
12	1	3	2	3	4	1	1	1	1	1	1	1	1	1	1	1	1	1	1	1	1.4	1.857143	4	2	5	1	1	1	0	0	0	0	0	0	0	0	0	0	0	0	0	4.666667	3.714286	1	1	0	0	0	0
10	1	4	4	4	4	1	1	1	1	1	1	1	1	1	1	1	1	1	1	1	1	1.571429	3.25	2	5	1	3	2	0	0	0	0	0	0	0	0	0	0	0	0	0	4.333333	3.857143	1	0	0	0	0	1
12	0	4	4	4	4	1	1	1	1	3	1	2	1	1	1	1	1	1	1	1	1.6	2.857143	1.75	2	1	0	3	2	0	0	0	0	1	0	1	0	0	0	0	0	0	3	5	1	0	0	0	2	1
14	0	4	4	4	4	2	1	1	1	3	1	2	1	1	1	1	1	1	1	1	1.666667	1.833333	4	0	1	0	3	2	1	0	0	0	1	0	1	0	0	0	0	0	0	4.833333	5	1	1	0	1	3	1
10	0	4	4	4	3	2	2	1	1	1	1	1	1	1	1	1	1	1	1	1	1	2.142857	1.75	2	3	1	3	2	1	1	0	0	0	0	0	0	0	0	0	0	0	4.666667	3.857143	1	0	0	0	2	1
14	1	4	4	4	4	2	1	2	2	1	1	1	1	1	1	1	1	1	1	1	1.4	3.142857	3.5	1	4	0	3	1	1	0	1	1	0	0	0	0	0	0	0	0	0	3	4.428571	1	2	0	1	3	1
12	0	4	4	4	4	3	2	2	2	1	1	2	1	1	1	1	1	1	3	2	2.8	3.285714	4	2	4	0	2	2	1	1	1	1	0	0	1	0	0	0	0	0	0	5	5	1	0	0	0	4	0
13	0	4	3	3	3	2	2	1	1	1	1	3	2	1	1	2	1	1	2	2	2.8	3	3.75	1	1	1	3	2	1	1	0	0	0	0	1	1	0	0	1	0	0	4.333333	4.857143	1	1	0	1	4	1
11	1	3	3	3	4	1	1	1	1	1	1	1	1	1	1	1	1	1	1	1	2.8	2.714286	2.75	2	5	1	3	1	0	0	0	0	0	0	0	0	0	0	0	0	0	4.166667	4.285714	1	0	1	0	0	1
11	0	4	4	4	4	1	1	1	2	1	1	1	1	1	1	1	1	1	1	1	3.25	2.714286	1.75	2	5	1	3	2	0	0	0	1	0	0	0	0	0	0	0	0	0	2.333333	2.142857	1	0	1	0	1	1
11	0		3	1	4	1	1	1	1	1	1	1	1	1	1	1	2	1	1	1	1.666667	2.5	1.75	0	1	0	3	2	0	0	0	0	0	0	0	0	0	0	0	1	0	3	2.833333	1	0	1	0	1	1
13	1	4	4	4	4	1	1	1	1	1	1	1	1	2	1	1	1	1	4	4	1	2.5	1.75	0	3	1	3	1	0	0	0	0	0	0	0	0	1	0	0	0	0	5	5	1	0	1	1	1	1
14	0	4	4	3	4	1	1	2	1	1	1	1	1	1	1	1	1	1	1	1	1.6	2.428571	3.5	1	3	0	3	1	0	0	1	0	0	0	0	0	0	0	0	0	0	1.2	5	1	1	1	1	1	1
13	1		3	2	3	2	2	2	2	2	2	3	1	2	2	1	1	1	4	1	1.2	2	2.5	1	3	1	3	1	1	1	1	1	1	1	1	0	1	1	0	0	0	4.833333	4.857143	1	2	1	1	4	1
12	0	4	4	4	4	1	1	1	1	1	1	1	1	1	1	1	1	1	1	1	1.6	1.857143	3.25	2	4	1		0	0	0	0	0	0	0	0	0	0	0	0	0	0	4.333333	5	1	0	0	0	0
14	0	4	4	1	3	2	1	2	1	1	1	1	2	1	2	1	1	1	3	3	1.8	2.142857	3.25	2	5	1	2	1	1	0	1	0	0	0	0	1	0	1	0	0	0	5	5	1	0	1	1	4	0
11	1	3	3	3	3	2	1	2	1	1	1	2	2	2	1	2	1	1	1	4	1.6	3.142857	2.5	2	2	1	3	2	1	0	1	0	0	0	1	1	1	0	1	0	0	5	5	1	0	0	0	4	1
13	1	4	4	4	4	2	1	1	1	1	1	2	1	1	1	1	1	1	1	1	1	2.714286	2.5	2	4	0	3	2	1	0	0	0	0	0	1	0	0	0	0	0	0	4.666667	5	1	0	1	1	2	1
13	1	4	4	4	4	1	1	1	1	1	1	1	1	1	1	1	1	1	1	1	1.6	2.571429	4	2	5	1	0	2	0	0	0	0	0	0	0	0	0	0	0	0	0	4.666667	5	1	1	0	1	0	0
13	1	3	4	3	3	1	1	1	1	1	1	1	1	1	1	1	1	1	1	1	1	1.285714	1.5	1	3	0	2	2	0	0	0	0	0	0	0	0	0	0	0	0	0	1.833333	3.285714	1	2	1	1	0	0
12	0	2	2	2	2	2	2	1	3	1	1	3	2	1	1	2	1	1	3	3	2.8	2.857143	3.75	1	1	1	2	2	1	1	0	1	0	0	1	1	0	0	1	0	0	4	3.857143	1	2	0	0	4	0
12	1	4	4	4	4	3	2	2	1	1	1	1	1	2	1	1	1	1	1	3	1	1.333333	1.5	0	3	0	3	2	1	1	1	0	0	0	0	0	1	0	0	0	0	2.5	4.428571	1	2	0	0	4	1
13	1	4	4	4	4	1	1	1	2	1	1	1	1	1	1	1	1	1	1	1	1.2	2.714286	2.25	2	3	1	3	1	0	0	0	1	0	0	0	0	0	0	0	0	0	3.5	4.428571	1	1	1	1	1	1
11	0	3	4	3	4	1	1	1	1	1	1	999	1	1	1	1	1	1	1	1	1	2	3.75	2	1	0	1	1	0	0	0	0	0	0		0	0	0	0	0	0	3.666667	4.428571	1	1	0	0	0	0
13	0	4	4	4	4	2	1	1	1	1	1	1	2	1	1	1	1	1	1	1	2.8	3.285714	2.25	2	5	1	3	1	1	0	0	0	0	0	0	1	0	0	0	0	0	4.666667	4.857143	1	0	1	1	2	1
10	1	3	4	4	4	1	1	1	1	1	1	1	1	2	1	1	1	1	1	1	1.6	2	3.75	2	4	1	1	1	0	0	0	0	0	0	0	0	1	0	0	0	0	5	5	1	1	0	0	1	0
12	1	2	4	4	4	1	1	1	1	1	1	2	1	1	1	1	1	1	1	1	1	3.571429	2	1	1	1	1	2	0	0	0	0	0	0	1	0	0	0	0	0	0	4.333333	4.857143	1	0	1	0	1	0
11	0	4	4	4	4	1	1	1	3	1	1	1	1	1	2	1	1	1	3	1	1	1.571429	1.75	2	4	0	3	1	0	0	0	1	0	0	0	0	0	1	0	0	0	3.833333	4	1	0	1	0	2	1
11	1	4	4	4	4	2	2	1	1	1	1	1	1	1	1	1	1	1	1	1	1.4	2.714286	1.5	2	4	1	1	1	1	1	0	0	0	0	0	0	0	0	0	0	0	5	5	1	0	1	0	2	0
10	0	4	4	4	4	1	1	1	1	1	1	1	1	1	2	1	1	1	3	3	1.8	1.714286	3.25	2	5	1	3	1	0	0	0	0	0	0	0	0	0	1	0	0	0	4.166667	4.428571	1	0	1	0	1	1
10	0	4	4	4	4	1	2	1	1	1	1	1	2	1	1	1	1	1	3	3	2	2.571429	3	2	5	0	1	2	0	1	0	0	0	0	0	1	0	0	0	0	0	4.666667	4.857143	1	0	0	0	2	0
12	1	4	4	4	4	1	1	1	1	1	1	3	1	3	1	1	1	1	1	1	2	2.428571	3.5	1	5	0	1	1	0	0	0	0	0	0	1	0	1	0	0	0	0	4	3.857143	1	0	0	0	2	0
12	0	4	4	3	3	1	1	1	1	1	1	2	1	1	1	2	1	1	3	1	1.333333	2.166667	2.5	0	1	1	2	1	0	0	0	0	0	0	1	0	0	0	1	0	0	3.333333	4.285714	1	1	1	0	2	0
13	1	3	3	4	4	3	3	3	3	1	1	3	3	3	1	1	1	2	1	1	2	3.166667	3.25	0	2	0	2	1	1	1	1	1	0	0	1	1	1	0	0	0	1	4.833333	4.428571	1	2	0	1	4	0
11	1	4	4	4	4	1	1	1	1	1	1	2	1	1	1	1	1	1	1	1	1.4	1.714286	3.5	2	2	1	3	1	0	0	0	0	0	0	1	0	0	0	0	0	0	3.666667	4.285714	1	0	0	0	1	1
10	0	4	4	4	4	3	2	1	1	1	1	2	1	1	1	1	1	1	2	3	1.8	2.857143	2.5	1	3	0	3	2	1	1	0	0	0	0	1	0	0	0	0	0	0	5	4.428571	1	0	0	0	3	1
13	1	4	4	4	4	2	1	1	2	1	1	2	1	2	1	1	1	1	1	1	1	2.857143	3.5	2	2	0	2	1	1	0	0	1	0	0	1	0	1	0	0	0	0	4.833333	5	1	0	0	1	4	0
13	1	4	3	4	4	3	1	1	1	1	1	1	1	1	1	1	1	1	3	1	1	2.714286	4	1	1	1	2	2	1	0	0	0	0	0	0	0	0	0	0	0	0	5	3.857143	1	1	0	1	1	0
10	0	4	4	4	4	1	1	1	1	1	1	1	1	1	1	1	1	1	1	3	1	2.8	3	0	2	1	3	1	0	0	0	0	0	0	0	0	0	0	0	0	0	2.333333	4.142857	1	1	1	0	0	1
11	0	4	3	3	3	2	2	1	1	1	1	1	1	2	1	1	1	1	2	2	2.2	3.142857	3.5	2	3	1	2	2	1	1	0	0	0	0	0	0	1	0	0	0	0	4.833333	4.571429	1	0	0	0	3	0
14	1	3	4	4	3	3	3	1	1	1	1	3	2	3	1	1	3	1	4	1	1	2.666667	4	0	4	0	3	1	1	1	0	0	0	0	1	1	1	0	0	1	0	4.333333	4.285714	1	2	1	1	4	1
12	1	4	4	4	4	3	2	1	1	1	1	1	2	1	1	1	1	1	1	1	2.6	3.285714	3	2	5	0	3	2	1	1	0	0	0	0	0	1	0	0	0	0	0	5	5	1	2	1	0	3	1
13	1	4	4	4	3	2	2	1	1	1	1	3	1	1	2	2	1	1	3	1	1	3.333333	4	0	3	1	3	1	1	1	0	0	0	0	1	0	0	1	1	0	0	5	5	1	1	1	1	4	1
14	0	4	4	4	4	1	1	1	1	1	1	1	1	1	1	1	999	1	1	1	1.6	2.571429	1	1	4	1	3	2	0	0	0	0	0	0	0	0	0	0	0		0	4.333333	3.285714	1	0	0	1	0	1
12	1	3	4	4	4	1	1	1	1	1	1	1	1	1	1	1	1	1	1	1	1.2	1.714286	1.75	2	4	1		0	0	0	0	0	0	0	0	0	0	0	0	0	0	3.5	4.285714	1	2	0	0	0
11	0	4	4	4	4	1	1	1	1	1	1	1	1	1	1	1	1	1	1	1	1	2.428571	2.75	2	3	1	3	2	0	0	0	0	0	0	0	0	0	0	0	0	0	2.833333	5	1	0	0	0	0	1
13	0	4	4	4	4	3	1	1	1	1	1	1	1	1	1	1	1	1	1	1	2.2	2.571429	3.5	1		1	3	2	1	0	0	0	0	0	0	0	0	0	0	0	0	3.666667	5	1	2	0	1	1	1
11	0	3	3	3	3	1	1	1	1	2	1	999	1	1	1	1	1	1	4	4	1	2.285714	1.5	2	1	1	3	1	0	0	0	0	1	0		0	0	0	0	0	0	5	5	1	0	0	0	1	1
14	1	3	3	3	3	1	1	1	3	1	1	1	1	1	1	1	1	1	1	1	3	3.4	1.75	0	1	1	3	1	0	0	0	1	0	0	0	0	0	0	0	0	0	5	4.428571	1	0	1	1	1	1
10	1	4	4	4	4	1	1	1	1	1	1	2	1	1	1	1	1	1	2	4	1	2.166667	1.25	0	3	1	3	1	0	0	0	0	0	0	1	0	0	0	0	0	0	4.5	5	1	0	1	0	1	1
12	0	3	1	1	4	3	3	2	1	1	1	3	2	1	2	2	2	2	2	2	3.2	3	4	2	4	0	3	2	1	1	1	0	0	0	1	1	0	1	1	1	1	3.5	4.857143	1	1	0	0	4	1
13	0	3	4	3	4	1	2	2	2	1	1	2	2	2	1	1	1	1	3	1	1	1.833333	1.75	0	2	1	3	1	0	1	1	1	0	0	1	1	1	0	0	0	0	4.5	4.142857	1	0	1	1	4	1
12	1	4	4	4	4	1	1	1	1	1	1	1	1	1	1	1	1	2	1	1	2.2	3	4	2	5	0	1	1	0	0	0	0	0	0	0	0	0	0	0	0	1	5	5	1	0	0	0	1	0
10	0	4	4	3	4	1	1	1	1	1	1	1	1	1	1	1	1	1	3	4	2.6	2.857143	3	2	5	1	1	1	0	0	0	0	0	0	0	0	0	0	0	0	0	4.166667	5	1	1	1	0	0	0
10	0	4	4	4	4	1	1	999	2	2	1	1	1	1	1	1	1	1	1	1	2.2	1.714286	2.5	2	4	0	3	2	0	0		1	1	0	0	0	0	0	0	0	0	1	2.714286	1	0	1	0	2	1
11	1	4	4	4	4	1	1	1	1	1	1	1	1	1	1	1	1	1	1	3	2	1.5	2	0	1	1	2	1	0	0	0	0	0	0	0	0	0	0	0	0	0	4.666667	4.857143	1	1	1	0	0	0
10	1	3	1	3	3	1	1	2	1	1	1	1	1	999	1	2	1	1	1	1	1	1.5	1.333333	2	1	1	3	2	0	0	1	0	0	0	0	0		0	1	0	0	4.166667	4.714286	1	1	0	0	2	1
14	1	4	4	4	4	3	1	1	1	1	1	1	1	1	1	1	1	1	1	1	1.6	3.571429	4	2	4	0	1	2	1	0	0	0	0	0	0	0	0	0	0	0	0	5	5	1	2	0	1	1	0
11	1	4	4	4	4	1	1	1	1	1	1	2	1	1	1	1	1	1	1	1	1	1.333333	1.5	0	2	1	3	1	0	0	0	0	0	0	1	0	0	0	0	0	0	2.333333	5	1	2	1	0	1	1
14	0	4	4	4	4	2	2	1	1	1	1	1	1	1	1	1	1	1	1	1	1.6	2.428571	3.5	1	5	1	3	1	1	1	0	0	0	0	0	0	0	0	0	0	0	3.666667	5	1	0	1	1	2	1
10	0	3	3	3	3	1	1	1	2	2	1	1	2	1	2	1	1	1	1	1	1	1.571429	1.25	1	4	1	3	2	0	0	0	1	1	0	0	1	0	1	0	0	0	2.833333	4.714286	1	1	1	0	4	1
10	1	4	4	4	4	1	1	1	1	1	1	2	2	2	1	1	1	1	1	1	1	1.857143	3	2	4	0	2	1	0	0	0	0	0	0	1	1	1	0	0	0	0	5	4.571429	1	2	1	0	3	0
11	1	4	4	4	4	1	1	1	1	1	1	1	1	1	1	1	1	1	1	1	1	1.857143	3.25	1	2	0	3	2	0	0	0	0	0	0	0	0	0	0	0	0	0	3.666667	4.428571	1	0	0	0	0	1
12	1	4	4	4	4	3	2	1	2	1	1	3	1	2	2	1	1	1	4	4	1	1.833333	3.5	0	1	0	2	1	1	1	0	1	0	0	1	0	1	1	0	0	0	3.666667	4	1	2	1	0	4	0
14	1	3	2	4	4	2	2	1	1	1	1	3	3	2	1	2	1	1	3	1	1.333333	2.333333	2.25	0	1	1	1	1	1	1	0	0	0	0	1	1	1	0	1	0	0	3.333333	4.571429	1	2	1	1	4	0
10	0	4	4	4	4	1	1	1	1	1	1	1	1	1	2	1	1	1	1	1	1.6	2.142857	2.5	2	2	1	3	1	0	0	0	0	0	0	0	0	0	1	0	0	0	4.666667	4.428571	1	0	1	0	1	1
11	1	4	4	2	4	1	1	1	1	1	2	1	1	1	1	1	1	1	4	1	1	1.285714	1.5	1	3	1	3	2	0	0	0	0	0	1	0	0	0	0	0	0	0	1.666667	2.714286	1	0	0	0	1	1
10	1	4	4	4	4	1	1	1	1	1	1	1	1	1	1	1	1	1	1	3	1	3	2.25	2	5	0	3	1	0	0	0	0	0	0	0	0	0	0	0	0	0	4.666667	4.428571	1	0	0	0	0	1
10	0	4	4	4	4	1	2	1	1	1	1	1	1	1	1	1	1	1	1	1	1	2	2	2	3	1		0	0	1	0	0	0	0	0	0	0	0	0	0	0	5	5	1	0	0	0	1
13	0	4	4	4	4	2	1	1	1	1	1	2	999	1	2	1	1	1	1	3	1	2.857143	4	1	1	1	3	1	1	0	0	0	0	0	1		0	1	0	0	0	3	3.857143	1	2	0	1	3	1
14	0	4	4	4	4	3	3	3	1	3	1	1	1	1	1	1	1	1	1	1	2.8	3.428571	4	2	5	0	2	2	1	1	1	0	1	0	0	0	0	0	0	0	0	5	5	1	0	1	1	4	0
12	1	4	4	3	4	3	1	1	1	1	1	3	2	1	1	1	1	1	1	1	1	2	2.5	2	1	1	3	1	1	0	0	0	0	0	1	1	0	0	0	0	0	5	5	1	1	1	0	3	1
14	0	4	4	4	4	3	1	1	1	1	1	2	2	1	2	1	1	1	1	1	3.2	2.571429	3.75	1	1	0	1	1	1	0	0	0	0	0	1	1	0	1	0	0	0	5	4.428571	1	0	0	1	4	0
12	0	4	4	4	4	1	1	1	1	1	1	1	1	1	1	1	1	1	1	1	1.666667	1.5	3.25	0	2	1	3	1	0	0	0	0	0	0	0	0	0	0	0	0	0	5	4.571429	1	0	1	0	0	1
13	0	3	3	2	4	2	1	2	2	2	3	1	1	1	1	1	1	1	1	1	1	3.142857	1.5	2	5	0	1	2	1	0	1	1	1	1	0	0	0	0	0	0	0	4.666667	4.857143	1	0	0	1	4	0
14	1	4	4	4	4	1	1	1	1	1	1	2	1	1	1	1	1	2	1	1	1.8	1.857143	3.75	1	4	0	3	1	0	0	0	0	0	0	1	0	0	0	0	0	1	4.166667	3.857143	1	0	0	1	2	1
12	1	4	4	4	4	1	1	1	1	1	999	1	1	1	1	1	1	1	1	1	1	2.571429	3.5	2	5	1	2	2	0	0	0	0	0		0	0	0	0	0	0	0	5	5	1	1	1	0	0	0
13	1	3	3	3	2	2	2	1	1	1	1	2	1	1	1	1	1	1	1	1	1.2	2.571429	2.5	2	5	1	2	2	1	1	0	0	0	0	1	0	0	0	0	0	0	5	5	1	0	0	1	3	0
14	1	4	4	4	4	2	2	1	1	1	999	1	1	1	1	1	1	1	1	1	1.6	1.857143	3.25	1	3	1	3	1	1	1	0	0	0		0	0	0	0	0	0	0	5	5	1	0	0	1	2	1
11	0	2	4	4	4	1	1	1	2	1	1	1	1	1	1	1	3	1	1	3	1	2.666667	2.5	0	1	1	2	2	0	0	0	1	0	0	0	0	0	0	0	1	0	4.333333	3.857143	1	0	0	0	2	0
10	1	4	4	4	4	1	1	1	1	1	1	1	1	1	1	1	1	1	1	1	1.6	2.571429	2.5	2	2	1	2	2	0	0	0	0	0	0	0	0	0	0	0	0	0	5	4	1	0	0	0	0	0
11	1	4	4	4	4	2	1	1	1	1	1	1	1	1	1	1	1	1	1	3	1.4	2.285714	2.5	2	4	1	2	2	1	0	0	0	0	0	0	0	0	0	0	0	0	3.833333	5	1	1	0	0	1	0
14	1	3	3	4	4	1	1	1	1	1	1	1	1	1	1	1	1	1	1	1	1	4	2.75	0	3	1	3	2	0	0	0	0	0	0	0	0	0	0	0	0	0	4.5	4.571429	1	0	1	1	0	1
11	1	4	4	4	4	1	1	1	1	1	1	2	1	3	1	1	1	1	1	1	1	1.166667	2.5	0	1	1		0	0	0	0	0	0	0	1	0	1	0	0	0	0	2.333333	5	1	0	1	0	2
14	1	4	4	4	4	1	1	1	1	1	1	1	1	1	1	1	1	1	1	1	1	2.285714	2.25	2	3	0	3	1	0	0	0	0	0	0	0	0	0	0	0	0	0	4.333333	5	1	1	1	1	0	1
10	1	4	4	4	4	2	1	1	1	1	1	1	2	1	1	1	1	1	1	4	1	1.833333	2.75	0	2	0	1	1	1	0	0	0	0	0	0	1	0	0	0	0	0	4	4.142857	1	0	1	0	2	0
10	0	4	4	4	4	1	1	1	1	1	1	1	1	1	1	1	1	1	1	1	1.2	2	4	2	4	0	1	2	0	0	0	0	0	0	0	0	0	0	0	0	0	5	5	1	0	0	0	0	0
13	0	4	4	4	4	1	1	1	1	1	1	1	2	1	1	1	1	1	1	1	1	2.428571	2.75	1	2	0	2	1	0	0	0	0	0	0	0	1	0	0	0	0	0	4.833333	4.285714	1	1	1	1	1	0
13	0	3	3	3	3	2	2	1	1	1	1	1	1	2	1	1	1	1	3	2	1.4	3	4	1	4	0	3	1	1	1	0	0	0	0	0	0	1	0	0	0	0	5	5	1	1	1	1	3	1
11	0	4	4	4	4	1	1	1	1	1	1	1	1	1	1	1	1	1	1	1	1	3.142857	1	2	3	1	2	1	0	0	0	0	0	0	0	0	0	0	0	0	0	2.333333	3.285714	1	0	0	0	0	0
11	0	4	4	3	4	1	1	1	1	1	1	1	1	1	1	1	1	1	1	1	1	3.571429	4	2	4	0	2	2	0	0	0	0	0	0	0	0	0	0	0	0	0	4.5	3.857143	1	0	0	0	0	0
14	1	4	4	4	4	1	1	1	1	1	1	1	1	1	1	1	1	1	1	1	1.4	2.142857	2	2	2	0		0	0	0	0	0	0	0	0	0	0	0	0	0	0	4.666667	4.428571	1	0	0	1	0
12	1	4	4	4	4	2	1	1	1	1	1	2	1	2	1	1	1	1	4	1	1.333333	2	1.75	0	1	1	1	1	1	0	0	0	0	0	1	0	1	0	0	0	0	5	4.714286	1	0	1	0	3	0
11	1	4	4	4	4	2	1	1	1	1	1	1	1	2	1	1	1	1	1	1	1	2.857143	3	2	5	1	1	1	1	0	0	0	0	0	0	0	1	0	0	0	0	4.5	5	1	0	1	0	2	0
14	1	4	4	4	4	1	1	1	1	1	1	1	2	1	1	1	1	1	4	1	1	3.333333	1	0	2	1	2	1	0	0	0	0	0	0	0	1	0	0	0	0	0	5	5	1	0	1	1	1	0
11	1	3	3	3	4	1	1	1	1	1	1	1	1	1	1	1	1	1	1	1	1	1.166667	3.25	0	2	1	3	1	0	0	0	0	0	0	0	0	0	0	0	0	0	3	5	1	1	1	0	0	1
10	0	4	3	3	4	2	1	2	2	2	1	2	2	1	1	2	1	1	2	2	2	2.428571	3	2	1	0	3	1	1	0	1	1	1	0	1	1	0	0	1	0	0	5	4.571429	1	1	0	0	4	1
11	1	4	4	3	4	1	1	1	1	1	1	1	3	1	1	1	1	1	1	1	1.2	2.857143	1.5	2	3	1	3	2	0	0	0	0	0	0	0	1	0	0	0	0	0	4.833333	4.857143	1	0	0	0	1	1
13	1	4	4	3	4	3	2	1	1	1	2	2	1	2	1	1	1	1	1	1	1.4	2.714286	2.5	1	1	1		0	1	1	0	0	0	1	1	0	1	0	0	0	0	5	5	1	0	0	1	4
11	1	3	4	3	1	3	1	1	1	1	1	1	1	1	1	2	1	1	1	1	1.4	2.285714	2.5	1	5	1	1	1	1	0	0	0	0	0	0	0	0	0	1	0	0	5	5	1	1	0	0	2	0
11	1	4	4	4	4	1	1	1	1	1	1	1	1	1	2	1	1	1	1	1	1.333333	1.833333	1.25	0	1	0	3	2	0	0	0	0	0	0	0	0	0	1	0	0	0	5	4.857143	1	1	1	0	1	1
13	0	4	4	4	4	1	1	1	1	1	1	1	1	1	1	1	1	1	1	1	1.666667	1.333333	2.25	0	1	1	2	1	0	0	0	0	0	0	0	0	0	0	0	0	0	1	4.428571	1	1	1	1	0	0
10	1	4	1	4	4	1	1	1	1	1	1	2	1	1	2	1	1	1	1	1	1.2	1.857143	1.75	2	5	1	1	2	0	0	0	0	0	0	1	0	0	1	0	0	0	2.833333	5	1	0	0	0	2	0
11	0	4	4	4	4	1	1	1	1	1	1	1	1	1	1	1	1	1	1	1	2.2	1.857143	3.25	2	5	1	2	1	0	0	0	0	0	0	0	0	0	0	0	0	0	5	3.857143	1	0	0	0	0	0
12	0	4	4	4	4	2	2	1	1	1	1	1	1	1	1	1	1	1	1	1	2.666667	2.833333	3.5	0	4	0	3	2	1	1	0	0	0	0	0	0	0	0	0	0	0	4.666667	5	1	1	1	0	2	1
11	0	4	4	4	4	1	1	1	1	1	1	1	1	1	1	1	1	1	1	1	1	1	1.25	0	1	1	3	1	0	0	0	0	0	0	0	0	0	0	0	0	0	2.666667	3.142857	1	0	0	0	0	1
13	0	4	4	4	4	2	2	1	1	1	1	2	1	1	1	1	1	1	1	1	2.75	2.285714	1	1	5	1	2	2	1	1	0	0	0	0	1	0	0	0	0	0	0	4.833333	4.428571	1	0	0	1	3	0
10	0	4	4	3	2	1	1	1	1	1	1	3	1	1	1	1	1	1	1	1	2	1.833333	2.5	0	2	1	3	2	0	0	0	0	0	0	1	0	0	0	0	0	0	2.333333	4	1	0	1	0	1	1
14	0	4	4	4	4	1	1	1	1	2	1	1	1	1	1	1	1	1	1	1	1.2	1.571429	3.25	1	2	0	3	1	0	0	0	0	1	0	0	0	0	0	0	0	0	4.166667	5	1	0	1	1	1	1
13	1	1	1	1	1	3	2	2	1	1	1	1	2	1	1	1	1	1	1	1	1	1.428571	3	1	4	0	1	1	1	1	1	0	0	0	0	1	0	0	0	0	0	5	3.857143	1	1	1	1	4	0
10	0	3	3	3	3	2	1	1	1	1	1	1	1	1	1	1	1	1	1	1	1.2	2.285714	1	2	5	0	2	2	1	0	0	0	0	0	0	0	0	0	0	0	0	3.666667	2.571429	1	0	0	0	1	0
12	1	4	4	4	4	3	2	2	1	2	1	2	3	1	1	1	2	1	4	3	2.6	2.714286	4	2	3	0	1	2	1	1	1	0	1	0	1	1	0	0	0	1	0	5	5	1	0	0	0	4	0
14	0			4	4	3	2	2	2	2	1	1	1	1	1	1	1	1	1	1	2	2.5	2.5	0	1	1	3	2	1	1	1	1	1	0	0	0	0	0	0	0	0	5	4.428571	1	1	1	1	4	1
11	1	4	4	3	4	2	1	1	1	1	1	1	1	1	1	1	1	1	1	4	1	2.428571	3.75	2	5	1	1	1	1	0	0	0	0	0	0	0	0	0	0	0	0	5	2.714286	1	1	0	0	1	0
10	1	4	4	4	4	1	1	1	999	999	2	1	1	1	1	1	1	1	1	4	1	1.714286	2.25	2	1	1	2	1	0	0	0			1	0	0	0	0	0	0	0	4.666667	4.142857	1	0	1	0	1	0
11	1	4	3	4	3	1	3	2	3	1	1	2	1	1	2	1	1	1	1	4	1.6	2.857143	3.5	2	5	1	3	2	0	1	1	1	0	0	1	0	0	1	0	0	0	4.333333	4.857143	1	0	1	0	4	1
10	0	4	4	2	2	2	1	1	1	1	1	1	1	1	1	1	1	1	1	1	2	2.833333	3	2	4	1	1	2	1	0	0	0	0	0	0	0	0	0	0	0	0	4.666667	4.714286	1	0	0	0	1	0
10	1	4	4	4	4	2	1	1	1	2	1	1	1	1	1	1	1	1	1	1	1	3.428571	1.75	2	2	1	2	2	1	0	0	0	1	0	0	0	0	0	0	0	0	4.5	4.571429	1	0	1	0	2	0
10	1	4	4	4	4	1	1	1	1	1	1	1	1	1	1	1	1	1	1	1	1	2.285714	2.5	2	1	1	3	1	0	0	0	0	0	0	0	0	0	0	0	0	0	4.666667	5	1	0	0	0	0	1
12	1	4	4	4	4	2	2	1	1	1	1	1	2	1	1	1	1	1	1	1	1.4	3.142857	1.5	2	5	1	1	1	1	1	0	0	0	0	0	1	0	0	0	0	0	3.333333	4.142857	1	2	0	0	3	0
13	0	4	4	4	4	2	2	1	1	1	1	1	1	1	1	1	1	1	1	1	1	2	3.5	2	1	0	3	1	1	1	0	0	0	0	0	0	0	0	0	0	0	5	4.714286	1	1	1	1	2	1
14	0	3	4	3	4	1	1	1	1	1	1	2	1	1	1	1	1	1	1	1	2.2	1.285714	4	2	2	1	2	2	0	0	0	0	0	0	1	0	0	0	0	0	0	4.333333	5	1	2	1	1	1	0
14	0	4	4	4	4	1	2	1	1	1	1	2	1	1	1	1	1	1	1	1	1.6	3.857143	3.25	1	1	1	3	1	0	1	0	0	0	0	1	0	0	0	0	0	0	5	5	1	0	1	1	2	1
13	1	4	4	4	4	1	1	1	1	1	1	2	2	1	1	1	1	1	1	4	1	2.428571	3	1	1	1	1	1	0	0	0	0	0	0	1	1	0	0	0	0	0	5	4.428571	1	0	0	1	2	0
12	0	3	4	3	4	1	1	1	1	1	1	1	1	1	1	1	1	1	1	1	2	1.666667	2.75	0	1	1	3	2	0	0	0	0	0	0	0	0	0	0	0	0	0	5	5	1	0	0	0	0	1
10	1	4	4	4	4	3	1	1	1	1	1	1	2	1	1	1	1	1	1	1	2.2	2.714286	1	2	5	0	3	2	1	0	0	0	0	0	0	1	0	0	0	0	0	5	5	1	0	1	0	2	1
10	0	4	4	4	4	2	1	1	1	1	1	3	1	1	1	1	1	1	1	1	1.6	2.714286	3.75	2	1	1	3	1	1	0	0	0	0	0	1	0	0	0	0	0	0	3.666667	5	1	1	0	0	2	1
10	1	1	4	4	4	2	1	1	1	1	1	1	1	1	2	1	1	1	1	1	1	1.571429	1	2	2	1	3	1	1	0	0	0	0	0	0	0	0	1	0	0	0	2.333333	3.285714	1	1	0	0	2	1
10	1	4	4	4	4	2	2	1	2	1	1	1	2	1	1	2	1	1	1	1	1	2.571429	1.5	1	4	1	2	1	1	1	0	1	0	0	0	1	0	0	1	0	0	4	3.857143	1	0	0	0	4	0
13	0	4	4	4	4	1	1	1	1	1	1	2	1	2	1	1	1	1	1	1	2.2	2.285714	2.75	1	1	0	3	1	0	0	0	0	0	0	1	0	1	0	0	0	0	3.833333	4.285714	1	1	1	1	2	1
14	1	4	4	4	4	2	1	2	1	1	1	1	1	1	1	1	1	1	1	1	1.8	3.714286	4	2	5	1	2	2	1	0	1	0	0	0	0	0	0	0	0	0	0	4.333333	5	1	0	1	1	2	0
11	1	3	4	4	4	1	1	1	1	1	1	1	1	1	1	1	1	1	1	1	1	2.666667	3.75	0	3	1	2	1	0	0	0	0	0	0	0	0	0	0	0	0	0	3	4.142857	1	0	1	0	0	0
11	1	4	4	4	4	2	1	1	1	1	1	3	1	1	2	1	1	1	1	2	1	2.5	2.25	0	5	0	1	1	1	0	0	0	0	0	1	0	0	1	0	0	0	5	4.714286	1	1	1	0	3	0
10	1	4	4	4	4	1	1	2	2	1	1	1	1	3	1	1	1	1	3	1	1	2.142857	1.5	1	5	1	1	1	0	0	1	1	0	0	0	0	1	0	0	0	0	2.666667	4.857143	1	0	0	0	3	0
13	0	4	4	4	4	2	2	1	1	2	1	2	1	2	1	1	1	1	1	1	1.4	1.285714	1	2	3	0	2	1	1	1	0	0	1	0	1	0	1	0	0	0	0	1.666667	2.285714	1	0	0	1	4	0
12	1	4	4	4	4	1	1	1	1	1	1	1	1	1	1	1	1	1	1	1	1.4	3.285714	2.75	1		0	3	1	0	0	0	0	0	0	0	0	0	0	0	0	0	4.833333	1.571429	1	2	1	0	0	1
10	1	4	4	4	4	1	1	1	1	1	1	1	1	1	1	1	1	1	1	1	1	1.857143	2.5	2	1	1	1	1	0	0	0	0	0	0	0	0	0	0	0	0	0	5	3.285714	1	0	0	0	0	0
12	0	4	4	4	4	1	1	1	1	1	1	1	1	1	1	1	1	1	1	1	1.4	1.571429	1.25	1	1	1	1	2	0	0	0	0	0	0	0	0	0	0	0	0	0	3.333333	5	1	0	0	0	0	0
14	0		3	1	4	1	1	1	1	1	1	1		1	1	1	1	1	1	1	2.6	2	2	1	1	1	2	1	0	0	0	0	0	0	0		0	0	0	0	0	5	4.428571	1	0	1	1	0	0
10	0	1	1	4	3	2	1	1	1	1	1	1	1	1	1	1	1	1	3	1	3	2.833333	3.5	0	1	1	2	2	1	0	0	0	0	0	0	0	0	0	0	0	0	4.166667	4.142857	1	1	1	0	1	0
11	1	4	4	4	4	1	1	1	1	2	1	1	1	1	1	1	1	1	1	1	1.4	3	1.75	2	5	1	1	1	0	0	0	0	1	0	0	0	0	0	0	0	0	4.333333	5	1	1	1	0	1	0
13	0	4	4	4	4	1	1	1	1	1	1	1	1	1	2	1	1	1	1	1	1.8	1.285714	2.75	1	2	1	3	1	0	0	0	0	0	0	0	0	0	1	0	0	0	5	5	1	2	1	1	1	1
11	1	4	4	4	4	2	2	1	2	1	1	2	999	2	1	1	1	1	1	4	1.8	1.571429	2.25	2	3	0	3	1	1	1	0	1	0	0	1		1	0	0	0	0	3.166667	3.857143	1	0	0	0	4	1
10	1	4	4	4	4	1	1	1	1	1	1	1	1	1	2	1	1	1	1	1	1	2.285714	3.25	2	2	1	2	1	0	0	0	0	0	0	0	0	0	1	0	0	0	3	3.285714	1	1	0	0	1	0
10	0	4	4	1	4	3	1	1	1	1	1	2	1	1	2	1	1	1	3	3	2	2.571429	3	2	1	0	3	2	1	0	0	0	0	0	1	0	0	1	0	0	0	4.5	3.714286	1	0	1	0	3	1
12	0	4	4	4	4	2	2	1	1	1	3	2	1	1	2	1	1	1	2	2	2.2	2.857143	2.5	2	5	1	3	2	1	1	0	0	0	1	1	0	0	1	0	0	0	5	4	1	1	0	0	4	1
14	0	2	2	2	3	1	1	1	1	1	999	1	1	1	1	1	1	1	1	1	1.666667	1	3.25	0	2	0	1	2	0	0	0	0	0		0	0	0	0	0	0	0	2.166667	3.714286	1	1	0	1	0	0
13	0	4	4	4	4	999	1	1	1	1	1	1	1	1	1	1	1	1	1	1	1	2.166667	3	0	1	0	3	1		0	0	0	0	0	0	0	0	0	0	0	0	4.5	4.142857	1	0	1	1	0	1
11	0		2		2	1	1	1	1	1	1	1	1	1	1	1	1	1	1	1	1	2	1.25	2	5	1	3	2	0	0	0	0	0	0	0	0	0	0	0	0	0	3.166667	5	1	0	0	0	0	1
14	1	4	4	4	4	2	1	2	1	3	1	1	1	1	1	1	1	1	1	2	2.2	2.857143	4	1	3	0	3	2	1	0	1	0	1	0	0	0	0	0	0	0	0	4.333333	4.571429	1	0	1	1	3	1
12	0	4	4	4	4	1	1	1	1	1	1	3	1	1	1	1	1	1	1	1	2.2	1.857143	3.25	1	3	1	0	2	0	0	0	0	0	0	1	0	0	0	0	0	0	3.666667	5	1	1	1	0	1	0
11	1	4	4	4	4	1	1	1	1	1	1	1	1	1	1	1	1	1	1	1	1	2.428571	1	2	5	0	1	2	0	0	0	0	0	0	0	0	0	0	0	0	0	5	4.428571	1	0	0	0	0	0
14	1	4	4	4	4	1	1	1	1	1	1	1	1	1	1	1	1	1	1	1	1	1.857143	3.25	2	1	1	2	2	0	0	0	0	0	0	0	0	0	0	0	0	0	4.833333	4.714286	1	0	1	1	0	0
14	1	4	4	4	4	2	1	1	1	1	1	2	1	1	2	2	1	1	1	1	1.6	2.142857	2.5	2	2	1	3	2	1	0	0	0	0	0	1	0	0	1	1	0	0	4.166667	4.428571	1	1	1	1	4	1
14	0	4	1	4	1	3	3	3	3	1	1	3	3	3	1	3	1	1	3	1	2	3	3.25	0		1	1	1	1	1	1	1	0	0	1	1	1	0	1	0	0	5	4.428571	1	2	1	1	4	0
13	1	4	4	4	4	1	3	1	1	1	1	1	1	1	2	1	1	1	1	1	2	3.285714	3.25	2	2	1	3	1	0	1	0	0	0	0	0	0	0	1	0	0	0	5	4.428571	1	0	0	1	2	1
10	0	3	2	3	2	1	2	2	2	2	2	1	1	1	1	1	2	2	1	1	1.6	1.857143	1.5	2	3	0	2	2	0	1	1	1	1	1	0	0	0	0	0	1	1	2.5	3.285714	1	0	1	0	4	0
12	0	4	4	4	4	1	1	1	1	1	1	2	1	1	1	1	1	1	1	1	1	1.857143	4	2	4	1	3	2	0	0	0	0	0	0	1	0	0	0	0	0	0	3	3.857143	1	0	0	0	1	1
12	0	4	3	4	4	2	1	1	1	1	1	2	2	1	1	1	1	1	3	1	1	2.833333	3	0	3	0	3	1	1	0	0	0	0	0	1	1	0	0	0	0	0	4.666667	4.857143	1	0	0	0	3	1
13	0	4	4	4	4	1	1	1	1	1	1	2	1	1	1	1	1	1	1	1	1.8	2	2.75	1	1	0		0	0	0	0	0	0	0	1	0	0	0	0	0	0	5	5	1	2	0	1	1
11	1	4	4	4	4	2	3	3	1	1	1	2	2	3	1	1	1	3	1	4	1	2.166667	2.75	0	4	0	3	1	1	1	1	0	0	0	1	1	1	0	0	0	1	5	5	1	0	1	0	4	1
11	0	4	4	4	4	1	2	1	2	1	1	1	1	1	1	1	1	1	1	1	1.8	3.142857	2.75	2	5	0	1	2	0	1	0	1	0	0	0	0	0	0	0	0	0	3.333333	4.142857	1	0	1	0	2	0
14	0	4	3	4	4	2	2	1	1	1	1	1	1	1	1	1	1	1	1	1	1	3.285714	2.75	2	3	1	1	2	1	1	0	0	0	0	0	0	0	0	0	0	0	5	5	1	0	1	1	2	0
12	1	2	2	2	2	3	1	1	1	1	1	2	3	1	1	1	1	1	1	1	1	1.428571	1	1	3	1		0	1	0	0	0	0	0	1	1	0	0	0	0	0	4.166667	4.571429	1	0	0	0	3
12	0	4	4	4	4	2	1	1	1	1	2	1	1	1	3	2	1	1	1	1	2.2	2.142857	3.75	2	2	0	1	1	1	0	0	0	0	1	0	0	0	1	1	0	0	5	5	1	0	0	0	4	0
10	0	3	3	3	3	1	1	1	1	1	1	1	1	1	1	1	1	1	3	1	2	2	1.75	2	4	1	3	1	0	0	0	0	0	0	0	0	0	0	0	0	0	4.666667	5	1	0	1	0	0	1
13	1	4	4	4	4	1	1	1	1	1	1	1	2	1	1	1	1	1	3	3	1	1.857143	4	2	2	1	3	1	0	0	0	0	0	0	0	1	0	0	0	0	0	5	5	1	0	1	1	1	1
14	1	4	4	4	4	2	1	1	1	1	1	2	2	1	1	1	1	1	1	1	1	2.428571	1.5	2	4	0	1	1	1	0	0	0	0	0	1	1	0	0	0	0	0	5	5	1	0	0	1	3	0
11	0	4	4	4	4	3	2	1	1	1	1	1	1	2	1	1	1	1	1	1	2.8	3.142857	3.25	2	5	0	3	1	1	1	0	0	0	0	0	0	1	0	0	0	0	5	5	1	0	0	0	3	1
14	0	1	4	4	4	1	2	1	1	1	2	2	1	1	1	1	2	1	1	1	1	2.833333	4	0	4	1	3	1	0	1	0	0	0	1	1	0	0	0	0	1	0	3.333333	5	1	2	1	1	4	1
11	1	3	4	4	4	1	1	1	1	1	1	2	1	1	1	1	1	1	1	1	1	2	3.5	0	4	1	3	1	0	0	0	0	0	0	1	0	0	0	0	0	0	3.666667	4.428571	1	0	1	0	1	1
13	0	4	4	4	4	3	1	1	1	1	1	2	1	1	1	1	1	1	1	1	3.2	3.714286	3.5	2	5	0	2	2	1	0	0	0	0	0	1	0	0	0	0	0	0	5	4.428571	1	0	1	1	2	0
13	1	2		2	3	1	2	1	2	1	2	2	1	1	1	3	1	2	1	1	1	1.571429	1.5	1	2	0	1	1	0	1	0	1	0	1	1	0	0	0	1	0	1	4	3.142857	1	2	0	1	4	0
10	0	4	4	4	4	2	1	1	1	1	1	1	1	1	1	1	999	1	1	1	2	2.714286	3	2	5	0	2	2	1	0	0	0	0	0	0	0	0	0	0		0	5	5	1	0	0	0	1	0
11	1	4	4	4	4	1	1	1	1	1	1	1	2	1	1	1	1	1	1	1	1	2.285714	2.5	2	5	0	2	2	0	0	0	0	0	0	0	1	0	0	0	0	0	5	4.714286	1	0	0	0	1	0
12	0	4	4	4	4	1	1	1	1	2	1	1	1	2	1	1	1	1	1	1	1.4	3.571429	3.5	2	5	1	2	2	0	0	0	0	1	0	0	0	1	0	0	0	0	4.666667	4	1	0	1	0	2	0
13	1	4	3	2	4	2	2	2	3	1	1	1	1	2	1	1	1	1	1	1	2	2.666667	4	0	1	1	2	2	1	1	1	1	0	0	0	0	1	0	0	0	0	4.333333	3.857143	1	1	1	1	4	0
14	0	4	4	4	4	3	3	1	1	1	1	1	1	3	1	1	2	1	1	1	1.6	3.857143	2.25	1	1	1	3	1	1	1	0	0	0	0	0	0	1	0	0	1	0	4.833333	3.857143	1	1	1	1	4	1
11	1	4	4	4	4	1	1	1	1	1	1	2	1	1	1	1	1	1	4	2	1	2	4	2	4	0	3	1	0	0	0	0	0	0	1	0	0	0	0	0	0	4.833333	3.285714	1	0	1	0	1	1
14	0	3	3	4	4	1	2	1	3	1	1	1	1	1	1	1	1	1	1	1	2.4	3.571429	3.5	2	5	0	2	2	0	1	0	1	0	0	0	0	0	0	0	0	0	4.333333	4.142857	1	1	0	1	2	0
11	0	4	4	4	4	2	1	1	1	1	1	1	1	1	1	1	1	1	1	1	1.6	2.428571	1.5	2	4	0	2	1	1	0	0	0	0	0	0	0	0	0	0	0	0	4.5	4.428571	1	0	0	0	1	0
11	0	4	4	4	4	2	2	2	1	1	1	2	1	1	1	1	1	2	4	4	1.6	2	1.5	2	2	1	3	2	1	1	1	0	0	0	1	0	0	0	0	0	1	4.333333	5	1	0	0	0	4	1
13	1	4	4	4	4	2	1	1	1	1	1	1	1	1	1	2	1	1	1	1	1	3.142857	1.75	2	1	1	1	2	1	0	0	0	0	0	0	0	0	0	1	0	0	3.666667	4.142857	1	1	1	1	2	0
11	0	4	4	4	4	3	2	1	1	1	3	2	1	1	1	2	1	1	2	3	1.4	3.285714	2.5	1	3	1	3	1	1	1	0	0	0	1	1	0	0	0	1	0	0	3.833333	5	1	1	0	0	4	1
10	0	4	4	4	4	2	2	1	2	2	2	2	2	1	1	1	1	1	2	4	1.8	2.285714	3	2	1	0	1	1	1	1	0	1	1	1	1	1	0	0	0	0	0	4.5	4.428571	1	1	0	0	4	0
12	1	4	4	4	4	2	2	1	1	1	3	2	3	1	1	1	1	1	2	4	1	2	4	2	2	1	3	1	1	1	0	0	0	1	1	1	0	0	0	0	0	5	5	1	1	1	0	4	1
10	0	4	4	4	4	1	2	1	1	1	1	1	1	1	1	1	1	1	1	999	2.6	3	3.25	2	3	1	1	1	0	1	0	0	0	0	0	0	0	0	0	0	0	5	4.428571	1	0	1	0	1	0
10	1	4	4	4	4	1	1	1	1	2	1	2	1	1	1	1	1	1	1	1	1	2	1	2	5	0		0	0	0	0	0	1	0	1	0	0	0	0	0	0	3.5	4.142857	1	0	0	0	2
14	1	4	4	4	4	2	2	1	1	1	2	2	1	1	1	1	2	2	1	1	1.8	2.857143	3	1	2	1	1	1	1	1	0	0	0	1	1	0	0	0	0	1	1	4.666667	5	1	1	1	1	4	0
10	1	4	4	4	4	1	1	1	1	1	1	1	1	1	1	1	1	1	1	1	1.6	1.857143	1	1	4	1	3	2	0	0	0	0	0	0	0	0	0	0	0	0	0	4.333333	5	1	1	0	0	0	1
10	1	4	4	4	4	3	1	1	1	1	1	2	3	1	1	1	1	1	1	1	1.6	2.857143	2.75	2		1	1	2	1	0	0	0	0	0	1	1	0	0	0	0	0	4.833333	5	1	2	0	0	3	0
11	1	4	4	4	4	1	1	2	1	1	1	1	1	2	1	1	1	3	1	1	1	2.571429	2.75	2	4	1	3	2	0	0	1	0	0	0	0	0	1	0	0	0	1	3.666667	5	1	2	1	0	3	1
12	1	4	4	4	4	1	1	1	1	1	1	2	1	1	1	1	1	1	1	1	1.4	2.857143	4	2	4	1	1	1	0	0	0	0	0	0	1	0	0	0	0	0	0	5	5	1	0	0	0	1	0
11	0	1	1	2	3	1	1	1	1	1	1	1	1	1	1	1	1	1	3	2	1	2.714286	3.25	2	3	1	2	1	0	0	0	0	0	0	0	0	0	0	0	0	0	4.333333	5	1	0	0	0	0	0
14	0	4	4	4	4	2	1	1	1	1	1	1	1	1	1	1	1	1	1	1	1.6	2	2.75	2	3	1	3	1	1	0	0	0	0	0	0	0	0	0	0	0	0	3.833333	5	1	0	1	1	1	1
12	0	4	4	4	4	1	1	1	1	1	1	1	1	1	1	1	1	1	3	1	2.2	2.857143	1.75	2	4	1	3	1	0	0	0	0	0	0	0	0	0	0	0	0	0	4.5	4.857143	1	1	0	0	0	1
13	0	4		4	4	2	1	2	1	1	1	1	2	2	1	3	1	1	1	1	1	2	3.25	2	5	1	3	1	1	0	1	0	0	0	0	1	1	0	1	0	0	4.833333	4.142857	1	1	0	1	4	1
13	0	4	4	4	4	3	1	2	2	1	1	2	2	2	1	2	1	1	3	1	1	2.833333	3.25	0	1	1		0	1	0	1	1	0	0	1	1	1	0	1	0	0	4.333333	5	1	1	0	1	4
11	1	4	2	4	4	2	1	1	1	1	1	1	1	1	1	1	1	1	1	1	1.4	3.285714	1.75	2	4	1	1	1	1	0	0	0	0	0	0	0	0	0	0	0	0	5	5	1	1	1	0	1	0
13	1	3	4	4	2	2	2	1	1	1	2	2	2	2	1	2	1	1	1	1	1.666667	1.666667	3	0	1	0	1	2	1	1	0	0	0	1	1	1	1	0	1	0	0	4.833333	4.857143	1	1	0	1	4	0
14	1	4	4	4	4	2	1	1	1	1	1	1	1	1	1	1	1	1	1	2	2	2.714286	3.75	2	4	1	1	1	1	0	0	0	0	0	0	0	0	0	0	0	0	5	4.714286	1	0	0	1	1	0
12	0	4	4	4	4	1	1	1	1	1	1	2	1	1	1	1	1	1	1	1	3.4	2.285714	3.25	2	3	1	1	2	0	0	0	0	0	0	1	0	0	0	0	0	0	5	5	1	1	0	0	1	0
11	1	4	4	4	4	2	1	1	1	1	1	1	1	1	1	1	1	1	1	1	1.2	3.142857	1.75	2	4	1	1	1	1	0	0	0	0	0	0	0	0	0	0	0	0	3.666667	3.857143	1	0	1	0	1	0
13	0	4	4	4	4	3	1	1	1	1	1	2	1	1	1	1	1	1	3	1	1	3	1	1	4	1	1	2	1	0	0	0	0	0	1	0	0	0	0	0	0	4.333333	3.857143	1	1	0	1	2	0
12	0	4	4	4	4	1	1	1	1	1	1	1	1	1	1	1	1	1	1	1	2.8	1.6	3	2	4	1	3	2	0	0	0	0	0	0	0	0	0	0	0	0	0	1.666667	4	1	0	0	0	0	1
14	1	4	4	4	4	1	1	1	1	1	1	2	2	1	1	1	1	1	1	1	1.2	3	3	2	5	1	3	1	0	0	0	0	0	0	1	1	0	0	0	0	0	4.333333	4	1	0	1	1	2	1
10	1	2	3	3	3	1	1	1	1	1	1	1	1	2	1	1	1	1	1	1	1.5	2.571429	1.75	2	4	1	3	2	0	0	0	0	0	0	0	0	1	0	0	0	0	2.333333	3.285714	1	0	1	0	1	1
13	1	2	3	3	2	1	1	1	2	1	1	1	1	1	2	1	1	2	1	1	1	1.714286	2.5	2	4	1	1	1	0	0	0	1	0	0	0	0	0	1	0	0	1	5	5	1	0	1	1	3	0
13	1	2	2	4	4	1	1	1	1	1	1	1	1	1	1	1	2	1	1	3	1.4	3.571429	1.25	1	4	0	2	2	0	0	0	0	0	0	0	0	0	0	0	1	0	4.833333	5	1	1	0	1	1	0
11	0	4	4	4	4	1	1	1	1	1	1	1	1	1	1	1	1	1	1	1	4	3.714286	4	2	4	1	2	1	0	0	0	0	0	0	0	0	0	0	0	0	0	4.333333	5	1	2	1	0	0	0
11	0	4	4	4	4	3	2	1	1	1	1	3	1	1	1	1	1	1	3	3	3	3.166667	3.75	0	3	1	3	2	1	1	0	0	0	0	1	0	0	0	0	0	0	4.833333	4.428571	1	1	1	0	3	1
10	1	4	4	4	4	2	1	1	999	1	1	1	1	2	1	1	1	1	1	1	1.8	3	1	2	3	1	0	1	1	0	0		0	0	0	0	1	0	0	0	0	4.333333	4.714286	1	0	1	0	2	0
11	0	3	1	4	3	1	1	1	1	1	1	1	2	1	1	1	1	1	1	1	1.2	2.571429	1.5	1	3	0	3	2	0	0	0	0	0	0	0	1	0	0	0	0	0	4.166667	2.571429	1	0	0	0	1	1
10	1	4	4	4	3	2	1	1	2	1	1	1	1	1	1	1	1	1	1	1	1	2.714286	2.75	2	3	0	1	1	1	0	0	1	0	0	0	0	0	0	0	0	0	3.833333	4.285714	1	0	0	0	2	0
14	1	4	4	3	4	2	1	1	1	1	1	1	1	1	1	1		1	1	3	3	3.142857	3.75	2	4	0	3	1	1	0	0	0	0	0	0	0	0	0	0		0	4.5	3.428571	1	0	1	1	1	1
11	0	1	1	1	4	2	1	2	1	1	2	2	1	3	1	1	1	1	1	1	1.4	2.571429	2.25	2	4	1	0	2	1	0	1	0	0	1	1	0	1	0	0	0	0	4.333333	5	1	0	0	0	4	0
12	1	3	4	1	3	2	1	1	1	1	1	2	2	2	1	1	1	1	4	1	1	1.25	3	0	1	0	0	1	1	0	0	0	0	0	1	1	1	0	0	0	0	4.666667	4.714286	1	2	1	0	4	0
10	0	4	4	4	4	1	1	1	1	1	3	1	1	1	1	1	1	1	1	1	1	2.428571	2.5	2	2	0		0	0	0	0	0	0	1	0	0	0	0	0	0	0	3.666667	5	1	0	0	0	1
11	1	3	3	4	4	1	1	1	1	1	1	2	1	3	1	1	1	1	1	1	4	2.571429	4	2	1	0	3	1	0	0	0	0	0	0	1	0	1	0	0	0	0	5	5	1	2	0	0	2	1
13	1	4	4	4	4	1	1	1	1	1	1	1	1	1	1	1	1	1	1	1	1.2	2.333333	3	2	3	1	3	1	0	0	0	0	0	0	0	0	0	0	0	0	0	3.833333	5	1	1	1	1	0	1
10	1	4	4	4	4	3	1	1	2	1	2	3	2	2	2	999	999	1	1	1	1.333333	2.2	2.5	0	3	0	2	1	1	0	0	1	0	1	1	1	1	1			0	4.666667	4.571429	1	1	1	0	4	0
13	0	4	4	4	4	2	1	1	1	1	1	2	1	1	1	1	1	1	2	3	2.8	2.714286	3	2	5	1	3	1	1	0	0	0	0	0	1	0	0	0	0	0	0	4.333333	4.142857	1	0	1	1	2	1
11	1	3	4	4	4	2	1	1	1	1	1	1	1	1	1	1	1	1	3	3	2.2	1.428571	1.5	2	5	1	3	1	1	0	0	0	0	0	0	0	0	0	0	0	0	4.333333	4.857143	1	0	1	0	1	1
12	0	4	4	4	4	2	1	1	1	1	1	1	1	1	1	1	1	1	4	2	1.8	3.142857	3.75	2	3	0	1	1	1	0	0	0	0	0	0	0	0	0	0	0	0	4.833333	5	1	2	0	0	1	0
11	0	4	4	4	4	2	1	1	1	1	1	2	1	1	1	1	1	1	1	3	2.8	2	3.75	2	2	1	2	2	1	0	0	0	0	0	1	0	0	0	0	0	0	2.5	3	1	0	0	0	2	0
13	0	4	4	4	4	1	1	1	1	1	1	2	1	1	1	1	999	1	1	1	1	3.333333	4	0	1	1	3	1	0	0	0	0	0	0	1	0	0	0	0		0	3.833333	5	1	0	1	1	1	1
11	1	4	4	4	4	1	1	1	1	1	1	1	1	1	2	1	1	1	1	1	1.2	2.142857	3.25	1	4	1	0	1	0	0	0	0	0	0	0	0	0	1	0	0	0	4.5	4.142857	1	0	0	0	1	0
10	1	4	4	4	4	2	1	1	1	1	1	1	1	1	1	1	1	1	4	1	1	2.571429	2.75	2	5	1	3	1	1	0	0	0	0	0	0	0	0	0	0	0	0	5	5	1	1	1	0	1	1
14	0	1	1	1	4	2	2	1	1	1	1	2	1	1	1	1	1	1	3	1	2.2	3.285714	3.75	2	3	0	2	1	1	1	0	0	0	0	1	0	0	0	0	0	0	4	4.142857	1	0	0	1	3	0
10	0	4	4	4	4	1	2	1	1	1	1	1	1	1	1	1	1	1	3	3	1	3	3.25	0	3	1	3	1	0	1	0	0	0	0	0	0	0	0	0	0	0	3.666667	5	1	1	0	0	1	1
13	0	3	3	1	1	3	1	3	2	2	1	1	2	1	1	1	1	1	1	1	1.6	2	3.75	2	3	0	3	1	1	0	1	1	1	0	0	1	0	0	0	0	0	5	4.428571	1	1	0	1	4	1
12	1	3	3	4	3	2	1	1	1	1	1	1	1	1	1	1	1	1	3	1	1.6	2.142857	2.25	2	5	0	1	1	1	0	0	0	0	0	0	0	0	0	0	0	0	4.833333	4.714286	1	0	0	0	1	0
14	1	4	4	4	4	2	2	1	1	1	1	1	2	1	1	1	1	1	4	1	1.4	3	2.5	1	4	1	1	1	1	1	0	0	0	0	0	1	0	0	0	0	0	5	5	1	1	0	1	3	0
12	1	4	4	4	4	3	3	3	1	3	1	3	3	3	3	1	1	1	1	4	1	3.571429	2.75	2	5	1	3	2	1	1	1	0	1	0	1	1	1	1	0	0	0	5	5	1	1	1	0	4	1
14	1	4	4	4	4	2	1	1	1	1	1	1	1	1	1	1	1	1	1	1	2.8	3.857143	3.25	2	3	0	3	2	1	0	0	0	0	0	0	0	0	0	0	0	0	5	3.857143	1	2	0	1	1	1
13	1	4	4	4	4	2	1	2	1	2	3	2	2	2	1	2	1	1	1	3	2	2.333333	3.5	0	2	0	3	1	1	0	1	0	1	1	1	1	1	0	1	0	0	4.5	4.428571	1	1	1	1	4	1
10	1	1	4	4	1	1	1	1	1	1	1	1	1	1	1	1	1	1	4	4	1	1	2.25	0	1	1	2	2	0	0	0	0	0	0	0	0	0	0	0	0	0	5	5	1	0	1	0	0	0
12	0	4	4	4	4	1	1	1	1	1	1	2	1	1	1	1	1	1	1	1	1.4	1.571429	3.25	1	4	1	3	2	0	0	0	0	0	0	1	0	0	0	0	0	0	3.666667	4.428571	1	0	1	0	1	1
11	1	4	4	4	4	2	1	1	1	1	2	3	1	1	1	1	1	1	1	1	1.666667	1.333333	1.75	0	2	1	1	1	1	0	0	0	0	1	1	0	0	0	0	0	0	5	4.142857	1		1	0	3	0
12	1	4	3	3	3	3	1	1	3	2	3	1	3	3	3	1	1	2	4	3	1.666667	1.5	3.5	0	2	0	3	2	1	0	0	1	1	1	0	1	1	1	0	0	1	4	4.714286	1	1	1	0	4	1
13	1	3	2	2	2	1	1	1	1	1	1	1	1	1	1	1	1	1	1	1	2.4	2.714286	4	2	4	0	3	2	0	0	0	0	0	0	0	0	0	0	0	0	0	4.833333	4.428571	1	0	0	1	0	1
12	1	4	4	3	4	1	1	1	1	1	1	2	1	1	1	1	1	1	1	1	2	2.571429	1.75	2	3	1	1	1	0	0	0	0	0	0	1	0	0	0	0	0	0	3.833333	4.428571	1	0	0	0	1	0
11	0	3	3	3	3	1	1	1	1	1	1	1	1	1	1	1	1	1	1	1	2	3.5	1.75	0	2	1	3	1	0	0	0	0	0	0	0	0	0	0	0	0	0	5	5	1		1	0	0	1
12	0	4	4	4	4	1	1	1	1	1	1	3	1	1	1	1	1	1	1	1	1	1.333333	2.25	0	1	1	3	1	0	0	0	0	0	0	1	0	0	0	0	0	0	5	3.857143	1	0	1	0	1	1
14	1	4	3	4	4	3	2	1	1	1	2	2	1	1	1	1	1	2	3	1	2.6	1.857143	2.75	1	2	0	3	1	1	1	0	0	0	1	1	0	0	0	0	0	1	5	4.285714	1	2	0	1	4	1
11	0	4	4	4	4	2	3	1	1	1	1	1	1	1	1	1	1	1	1	1	3.2	3.142857	3.666667	2	4	0	3	2	1	1	0	0	0	0	0	0	0	0	0	0	0	4.666667	4.285714	1	1	0	0	2	1
10	1	4	4	4	4	1	1	1	1	1	1	1	1	1	1	1	1	1	1	1	1.8	3	4	2	4	1	1	1	0	0	0	0	0	0	0	0	0	0	0	0	0	4.166667	4.857143	1	0	0	0	0	0
10	0	4	4	4	4	3	2	2	3	3	3	2	3	1	2	3	1	1	3	1	2	2.5	3.25	0	3	1	3	2	1	1	1	1	1	1	1	1	0	1	1	0	0	5	5	1	2	1	0	4	1
10	1	4	4	4	4	2	1	2	2	3	1	1	1	1	1	1	1	1	3	4	2.2	3	1.75	2	3	1	1	2	1	0	1	1	1	0	0	0	0	0	0	0	0	5	5	1	2	1	0	4	0
10	1	4	3	3	4	1	1	1	1	1	1	1	3	1	1	1	1	1	4	4	1.666667	2.5	3.25	0	2	0	3	2	0	0	0	0	0	0	0	1	0	0	0	0	0	4.5	5	1	1	1	0	1	1
13	0	4	4	3	4	2	1	1	1	1	1	1	1	1	1	1	1	1	1	1	3.2	2.714286	3.75	2	1	1	3	2	1	0	0	0	0	0	0	0	0	0	0	0	0	4.333333	5	1	0	1	1	1	1
11	0	4	4	4	4	2	1	1	1	1	1	1	1	1	1	1	1	1	1	1	1	3	2.25	2	4	1	2	1	1	0	0	0	0	0	0	0	0	0	0	0	0	5	5	1	0	1	0	1	0
12	0	4	4	4	4	1	1	1	1	2	1	1	1	1	1	1	1	1	1	1	2.6	2.428571	3.5	2	4	1	2	2	0	0	0	0	1	0	0	0	0	0	0	0	0	4.166667	5	1	1	0	0	1	0
14	0	4	4	4	4	1	1	1	1	1	1	1	1	1	1	1	1	1	1	1	1	4	3.25	0	4	1	3	1	0	0	0	0	0	0	0	0	0	0	0	0	0	4.333333	5	1	1	1	1	0	1
11	1	4	4	4	4	1	1	1	1	1	1	1	1	3	1	1	1	1	1	1	2.6	3.142857	3.75	2	1	1	2	1	0	0	0	0	0	0	0	0	1	0	0	0	0	5	5	1	0	1	0	1	0
14	0	3	3	2	2	2	2	2	2	1	1	2	2	1	1	1	2	1	2	2	1.666667	2.666667	3.5	0	1	0	1	1	1	1	1	1	0	0	1	1	0	0	0	1	0	4.333333	4	1	0	0	1	4	0
10	0	2	3	3	3	1	2	1	3	2	2	1	1	1	1	1	1	1	3	1	2.6	3.571429	4	2	1	1	3	2	0	1	0	1	1	1	0	0	0	0	0	0	0	5	5	1	0	1	0	4	1
13	0	4	4	4	4	1	1	1	1	1	1	3	3	2	1	1	1	1	3	1	1.4	2.285714	2.5	2	3	0	2	1	0	0	0	0	0	0	1	1	1	0	0	0	0	4.666667	5	1	0	0	1	3	0
12	1	4	4	4	4	1	1	1	1	2	1	1	1	1	1	1	1	1	1	1	1	1.666667	4	0	3	1	1	2	0	0	0	0	1	0	0	0	0	0	0	0	0	4.333333	2.142857	1	2	0	0	1	0
10	1	4	4	4	4	2	2	1	1	1	1	2	2	1	2	1	1	1	1	1	1	3.857143	1	2	4	1	1	1	1	1	0	0	0	0	1	1	0	1	0	0	0	4.666667	3.857143	1	0	1	0	4	0
13	0	4	4	4	4	1	1	1	1	1	1	1	1	1	2	1	1	1	3	3	1.4	3	4	2	1	1	3	1	0	0	0	0	0	0	0	0	0	1	0	0	0	3	3.285714	1	0	1	1	1	1
13	0	4	4	4	4	1	1	1	1	1	1	1	1	1	1	1	1	1	1	1	1	1.333333	3.75	0	1	1	1	1	0	0	0	0	0	0	0	0	0	0	0	0	0	5	4.428571	1	1	1	1	0	0
11	0	4	4	4	4	1	1	1	1	1	1	1	1	1	2	1	1	1	1	1	1	2.428571	1	2	4	0	3	1	0	0	0	0	0	0	0	0	0	1	0	0	0	3.666667	4.428571	1	0	0	0	1	1
10	0	4	4	4	4	1	1	1	1	1	1	1	1	1	1	2	1	1	1	3	1	2	1.75	0	4	1	3	1	0	0	0	0	0	0	0	0	0	0	1	0	0	3.666667	3.857143	1	2	0	0	1	1
14	0	4	4	4	4	2	1	1	1	1	1	2	1	1	1	999	1	1	1	1	3.4	3.285714	3.25	1	1	0	3	1	1	0	0	0	0	0	1	0	0	0		0	0	4.166667	5	1	1	1	1	2	1
11	1	4	4	4	4	2	1	1	2	1	1	1	1	3	1	1	1	1	4	1	1	3.142857	1.25	2	2	1	3	2	1	0	0	1	0	0	0	0	1	0	0	0	0	5	5	1	0	0	0	3	1
12	1	4	4	4	4	2	3	1	1	1	1	2	2	1	1	2	1	1	1	1	1	3.142857	3.25	2	4	0	1	1	1	1	0	0	0	0	1	1	0	0	1	0	0	5	5	1	1	0	0	4	0
10	1	4	4	4	4	1	1	1	1	1	1	1	1	1	1	1	1	1	1	1	1.4	2.428571	2.5	2	4	1	1	2	0	0	0	0	0	0	0	0	0	0	0	0	0	5	5	1	0	1	0	0	0
11	0	4	4	4	4	1	1	1	1	1	1	2	1	1	1	1	1	1	1	4	1	2.428571	1.75	1	4	1	2	1	0	0	0	0	0	0	1	0	0	0	0	0	0	5	5	1	0	0	0	1	0
13	0	4	4	4	4	2	1	1	1	1	1	1	2	1	1	1	1	1	2	2	2	2.428571	3.75	1	4	0	3	1	1	0	0	0	0	0	0	1	0	0	0	0	0	2.666667	4.571429	1	0	0	1	2	1
12	0	4	4	4	4	3	3	1	1	1	1	1	1	1	1	1	1	1	3	3	3.6	3.285714	3.75	2	5	0	3	2	1	1	0	0	0	0	0	0	0	0	0	0	0	4.166667	4.142857	1	0	0	0	2	1
14	0	4	4	4	4	3	999	1	1	1	1	1	1	1	1	999	1	1	1	1	2.8	3.714286	4	2	3	1	3	1	1		0	0	0	0	0	0	0	0		0	0	4.333333	5	1	0	0	1	1	1
13	0	2	4	4	4	1	1	1	1	1	1	1	1	1	1	1	1	1	3	2	2.2	2.571429	4	2	5	0	2	1	0	0	0	0	0	0	0	0	0	0	0	0	0	4.333333	4.857143	1	1	0	1	0	0
14	1	1	4	4	4	2	1	1	1	1	1	1	1	1	1	1	1	1	1	1	1.4	2.142857	2.5	1	3	1	1	1	1	0	0	0	0	0	0	0	0	0	0	0	0	5	4.857143	1	0	0	1	1	0
13	1	4	2	4	4	1	1	1	1	1	1	2	2	1	1	1	1	1	1	1	1.4	1.285714	1.25	2	4	0	2	1	0	0	0	0	0	0	1	1	0	0	0	0	0	5	4.428571	1	0	0	1	2	0
11	0	4	4	4	4	1	1	1	1	999	1	1	1	1	1	1	1	1	1	1	1	2.5	2.5	2	4	1	3	2	0	0	0	0		0	0	0	0	0	0	0	0	3.833333	2.857143	1	0	1	0	0	1
14	0	4	4	4	4	2	3	3	3	3	1	2	1	3	1	1	1	1	1	1	4	3.857143	4	2	4	1	2	2	1	1	1	1	1	0	1	0	1	0	0	0	0	4	4.428571	1	0	0	1	4	0
12	1	4	4	4	4	1	1	1	1	1	1	1	1	1	1	1	1	1	1	4	1	2.714286	1.75	2	5	0	3	2	0	0	0	0	0	0	0	0	0	0	0	0	0	4.333333	5	1	0	0	0	0	1
10	0	4	4	4	4	1	1	1	1	1	2	1	1	1	1	1	1	1	1	1	1	2	1.5	2	5	1	1	1	0	0	0	0	0	1	0	0	0	0	0	0	0	3.666667	3.285714	1	0	0	0	1	0
14	1	4	4	4	4	1	1	1	1	1	1	2	1	1	1	1	1	1	1	1	1.4	2.571429	3.5	2	3	0	3	1	0	0	0	0	0	0	1	0	0	0	0	0	0	5	4.285714	1	2	0	1	1	1
12	1	4	4	4	4	1	3	3	2	1	1	2	1	1	1	1	1	1	1	1	1.4	3	2.5	2	2	1	1	1	0	1	1	1	0	0	1	0	0	0	0	0	0	5	5	1	2	0	0	4	0
10	1	4	4	4	4	1	1	1	1	1	1	2	1	1	1	1	1	1	1	1	3	1.333333	3.5	0	1	1	3	2	0	0	0	0	0	0	1	0	0	0	0	0	0	4.666667	4.285714	1	1	1	0	1	1
10	0	4	4	4	4	3	1	1	1	1	3	2	1	1	1	1	1	1	1	1	1.333333	1.833333	1	0	1	0	2	1	1	0	0	0	0	1	1	0	0	0	0	0	0	3.666667	4.714286	1	1	1	0	3	0
14	0	3	4	4	4	1	2	1	1	1	1	1	1	1	1	1	1	1	1	1	1.2	3.142857	3.75	2	4	1	3	2	0	1	0	0	0	0	0	0	0	0	0	0	0	3.666667	3.857143	1	0	0	1	1	1
11	1	4	4	4	4	1	1	1	1	1	1	1	1	1	1	1	1	1	1	1	1	1.666667	2.25	0	4	0	3	1	0	0	0	0	0	0	0	0	0	0	0	0	0	3	4.142857	1	1	0	0	0	1
13	1	4	4	4	1	1	1	1	1	1	1	1	1	1	1	1	1	1	1	1	1	2.714286	2	2	5	0	2	2	0	0	0	0	0	0	0	0	0	0	0	0	0	5	5	1	0	0	1	0	0
11	1	3	3	2	3	3	1	1	1	1	1	1	1	1	1	1	1	1	1	1	2.4	3.142857	3	2	3	1	2	2	1	0	0	0	0	0	0	0	0	0	0	0	0	4.833333	2.285714	1	0	0	0	1	0
12	0	4	4	4	4	1	1	1	1	1	1	3	1	1	2	1	1	1	1	1	1.8	1.857143	2	1	4	0	3	2	0	0	0	0	0	0	1	0	0	1	0	0	0	4.5	5	1	0	0	0	2	1
11	1	4	4	4	4	1	1	1	1	1	1	2	1	1	2	1	1	1	1	1	1.4	2.428571	3.75	1	4	1	2	2	0	0	0	0	0	0	1	0	0	1	0	0	0	4.5	4.857143	1	1	0	0	2	0
11	0	3	3	2	4	1	1	1	1	1	1	3	2	1	1	1	1	1	3	1	2.333333	2.333333	2.5	0	4	0	3	2	0	0	0	0	0	0	1	1	0	0	0	0	0	4	4.571429	1	1	1	0	2	1
11	1	4	4	4	4	1	2	1	1	999	1	1	1	1	1	1	1	1	1	1	1	1.571429	1.5	2	5	1	1	1	0	1	0	0		0	0	0	0	0	0	0	0	4.166667	3.857143	1	0	0	0	1	0
12	0	4	4	4	4	2	2	1	1	1	1	1	1	1	1	1	1	1	1	1	2.6	3.142857	3.5	1	2	0	3	1	1	1	0	0	0	0	0	0	0	0	0	0	0	3.833333	4.428571	1	0	1	0	2	1
11	1	3	3	2	3	1	1	1	2	1	1	2	1	1	1	1	2	1	1	1	1	2	1.666667	2	2	0	3	2	0	0	0	1	0	0	1	0	0	0	0	1	0	3.166667	4.285714	1	0	0	0	3	1
12	0	4	4	4	4	1	1	1	1	2	1	1	1	1	1	1	1	1	1	1	1	2.857143	2.5	2	3	0	1	1	0	0	0	0	1	0	0	0	0	0	0	0	0	1	3	1	0	1	0	1	0
13	1	4	4	3	4	2	1	1	2	1	1	2	1	1	1	1	1	1	1	4	1.666667	1.5	2.75	0	1	0	3	1	1	0	0	1	0	0	1	0	0	0	0	0	0	4.5	4.571429	1	1	1	1	3	1
14	0	3	1	3	3	2	1	1	1	1	1	2	1	1	1	2	1	1	1	1	1	2.142857	2.25	1	2	1	1	1	1	0	0	0	0	0	1	0	0	0	1	0	0	5	5	1	1	0	1	3	0
10	0	4	4	4	4	3	3	3	3	3	1	1	1	3	3	3	1	1	1	1	1.333333	3.166667	3.25	0	2	0	3	1	1	1	1	1	1	0	0	0	1	1	1	0	0	5	4.428571	1	1	1	0	4	1
14	0	4	4	4	4	1	2	2	2	1	1	2	1	2	1	1	1	1	1	3	3	3.428571	2.5	2	1	0	3	2	0	1	1	1	0	0	1	0	1	0	0	0	0	3	4.285714	1	0	0	1	4	1
11	0	4	4	4	4	1	1	1	1	1	1	1	1	1	1	1	1	1	1	3	2.6	3	3.5	1	3	0	3	2	0	0	0	0	0	0	0	0	0	0	0	0	0	5	4.428571	1	2	1	0	0	1
14	1	3	3	3	2	1	1	1	1	1	1	2	1	2	1	1	1	1	1	1	1	2.833333	3.25	0	1	0	1	1	0	0	0	0	0	0	1	0	1	0	0	0	0	4.166667	4.285714	1	0	0	1	2	0
14	0	4	4	4	4	3	1	1	1	1	1	1	1	1	1	1	1	1	1	1	1.6	3.142857	3.25	2	3	0	2	2	1	0	0	0	0	0	0	0	0	0	0	0	0	3.666667	5	1	0	0	1	1	0
13	1	3	3	3	4	1	1	1	1	1	1	1	1	1	1	1	1	1	1	1	2.2	2	4	2	5	0	3	2	0	0	0	0	0	0	0	0	0	0	0	0	0	4.333333	5	1	1	1	1	0	1
10	1	1	1	1	1	1	1	1	1	1	1	1	1	1	1	1	1	1	1	1	1	2.714286	1.75	2	3	1	3	1	0	0	0	0	0	0	0	0	0	0	0	0	0	5	5	1	0	0	0	0	1
12	0	4	4	4	4	1	1	1	1	3	1	1	1	1	1	1	1	1	1	1	1.6	4	4	2	4	0	3	1	0	0	0	0	1	0	0	0	0	0	0	0	0	4.666667	4.428571	1	0	1	0	1	1
12	0	4	4	4	4	1	1	1	1	1	1	2	1	1	1	1	1	1	1	1	2	1.571429	2.5	2	1	1	1	2	0	0	0	0	0	0	1	0	0	0	0	0	0	3.666667	5	1	0	0	0	1	0
10	0	1	3	2	1	3	2	3	1	1	2	2	1	1	1	1	1	1	1	1	1	1.333333	2	0	1	1	3	1	1	1	1	0	0	1	1	0	0	0	0	0	0	4.5	5	1	2	0	0	4	1
13	0	3	4	4	4	2	1	2	2	2	2	2	1	2	1	1	1	1	1	1	1.333333	2.166667	2.25	0	3	1	3	1	1	0	1	1	1	1	1	0	1	0	0	0	0	3.5	2.571429	1	1	1	1	4	1
10	0	3	3	3	2	1	1	1	1	1	1	2	2	1	1	1	1	1	3	3	1	1.5	2	0	2	0	3	1	0	0	0	0	0	0	1	1	0	0	0	0	0	3.666667	4.428571	1	2	1	0	2	1
14	0	2	1	3	4	2	1	1	1	1	1	1	1	2	1	1	1	1	1	1	2	3.666667	3.333333	0	2	0	3	1	1	0	0	0	0	0	0	0	1	0	0	0	0	4.5	4	1	2	1	1	2	1
13	0	4	4	4	4	1	999	1	3	999	1	1	1	1	1	1	1	1	3	1	2.2	2.714286	3.75	2	5	0	3	1	0		0	1		0	0	0	0	0	0	0	0	3.833333	5	1	0	1	1	1	1
13	1	3	4	4	4	2	1	1	1	1	1	2	2	1	1	2	1	1	1	1	2	2.142857	4	2	2	1	2	1	1	0	0	0	0	0	1	1	0	0	1	0	0	5	4.857143	1	0	0	1	4	0
13	0	4	4	4	4	3	1	1	1	1	1	2	1	1	1	1	1	1	3	3	1	2.142857	3.5	2	4	1	3	1	1	0	0	0	0	0	1	0	0	0	0	0	0	4.333333	5	1	0	0	1	2	1
13	1		4	2	4	1	1	1	1	1	1	1	1	1	1	1	1	1	1	1	1.4	2.142857	2.5	2	5	1	1	2	0	0	0	0	0	0	0	0	0	0	0	0	0	3.833333	2.571429	1	0	0	1	0	0
12	1	3	3	3	4	1	1	1	1	1	1	1	1	1	1	1	1	1	1	1	1	1.5	3	0	1	1	3	1	0	0	0	0	0	0	0	0	0	0	0	0	0	5	5	1	1	1	0	0	1
10	0	3	4	3	3	1	1	1	1	1	1	3	2	1	1	1	1	1	1	1	1	2.428571	1.75	2	2	1	3	2	0	0	0	0	0	0	1	1	0	0	0	0	0	4.333333	5	1	0	1	0	2	1
12	1	4	4	4	4	1	1	1	1	2	1	1	3	1	1	1	1	1	4	1	1	2	3.25	2	4	0	3	1	0	0	0	0	1	0	0	1	0	0	0	0	0	5	4.428571	1	2	0	0	2	1
12	1	4		2		1	1	2	1	1	1	2	1	1	1	1	1	1	4	4	1	2.428571	2.25	2	4	1	3	2	0	0	1	0	0	0	1	0	0	0	0	0	0	3.666667	3.428571	1	1	0	0	2	1
12	0	4	4	4	4	3	1	1	1	1	2	1	1	1	1	1	1	1	1	1	2	2.571429	3	2	5	1	1	2	1	0	0	0	0	1	0	0	0	0	0	0	0	4.333333	4.142857	1	2	0	0	2	0
13	0	4	4	4	4	1	1	1	1	1	1	2	1	1	1	1	1	1	1	1	1.4	1.714286	2.5	1	2	1	3	1	0	0	0	0	0	0	1	0	0	0	0	0	0	4.333333	5	1	2	1	1	1	1
13	1	4	4	4	4	2	2	3	2	2	1	2	2	1	1	1	1	1	4	1	1	1.666667	1.5	0	4	0	3	1	1	1	1	1	1	0	1	1	0	0	0	0	0	2	4.285714	1	2	0	1	4	1
11	1	4	4	4	4	1	1	1	1	1	1	1	1	1	1	1	1	1	1	1	2.4	2.714286	3.25	1	2	1	3	1	0	0	0	0	0	0	0	0	0	0	0	0	0	5	5	1	0	0	0	0	1
11	0	3	4	3	4	1	1	1	1	1	1	2	1	1	1	1	1	1	1	3	2.4	1.714286	3.5	2	4	1	3	1	0	0	0	0	0	0	1	0	0	0	0	0	0	2.666667	4.428571	1	0	0	0	1	1
11	0	4	4	4	4	1	1	1	1	1	1	2	1	1	2	1	1	1	3	3	1	3.142857	1.75	1	5	0	3	2	0	0	0	0	0	0	1	0	0	1	0	0	0	4.833333	5	1	2	1	0	2	1
13	1	4	4	4	4	1	1	1	1	1	1	1	1	1	1	1	1	1	1	1	1	3	3.25	0	1	0	3	1	0	0	0	0	0	0	0	0	0	0	0	0	0	5	5	1	2	1	1	0	1
12	1	4	4	4	4	1	1	1	1	1	1	1	1	1	1	1	1	1	1	1	1.4	2	2.5	1	5	0	1	1	0	0	0	0	0	0	0	0	0	0	0	0	0	4.333333	4.714286	1	2	0	0	0	0
12	1	4	4	4	4	1	1	1	2	1	1	3	1	1	1	1	1	1	4	3	1	1.6	2.5	0	2	0	3	1	0	0	0	1	0	0	1	0	0	0	0	0	0	3.333333	4.714286	1	1	0	0	2	1
12	0	4	4	4	4	1	1	1	2	1	1	1	1	1	1	1	1	1	1	1	2.2	2.428571	3	2	2	0	3	1	0	0	0	1	0	0	0	0	0	0	0	0	0	4.166667	4.428571	1	0	0	0	1	1
14	0	4	4	4	4	1	1	1	1	1	1	1	1	1	1	1	1	1	1	1	2.2	2.571429	3.25	2	2	1	3	1	0	0	0	0	0	0	0	0	0	0	0	0	0	3.666667	4.714286	1	0	1	1	0	1
11	1	4	4	4	4	1	1	1	1	1	1	1	1	1	1	1	1	1	1	1	1	2.714286	2.75	2	2	1	2	1	0	0	0	0	0	0	0	0	0	0	0	0	0	5	2.285714	1	0	1	0	0	0
12	1			3	4	2	1	1	1	1	2	2	1	1	1	1	1	1	1	1	1	2.142857	1	2	3	1		0	1	0	0	0	0	1	1	0	0	0	0	0	0	3.666667	4.285714	1	0	0	0	3
14	1	4	4	4	4	2	2	2	1	2	2	2	2	2	1	2	1	1	3	4	1.4	3	2	2	5	1	1	1	1	1	1	0	1	1	1	1	1	0	1	0	0	4.333333	5	1	0	1	1	4	0
10	1	4	4	4	4	1	1	1	1	1	1	1	1	1	1	1	1	1	1	1	1.8	2.857143	4	2	2	1	3	2	0	0	0	0	0	0	0	0	0	0	0	0	0	2.333333	2.714286	1	0	0	0	0	1
12	0	4	4	4	4	2	2	999	1	1	1	1	2	1	1	1	1	1	2	1	1.6	2.428571	3.5	2	3	0	1	1	1	1		0	0	0	0	1	0	0	0	0	0	5	5	1	0	1	0	3	0
14	1	3	3	3	3	1	1	1	1	1	1	2	1	1	1	1	1	1	1	1	1	1.285714	3.5	2	1	0	0	2	0	0	0	0	0	0	1	0	0	0	0	0	0	5	5	1	2	0	1	1	0
12	0	3	3	3	3	1	1	3	2	2	1	1	2	2	1	2	1	1	1	1	1	2.166667	2	0	2	1	1	2	0	0	1	1	1	0	0	1	1	0	1	0	0	4.666667	3.285714	1	1	1	0	4	0
11	1	4	4	4	4	1	1	1	1	1	1	1	1	1	1	1	1	1	1	1	1.8	2.428571	3	2	3	0	3	2	0	0	0	0	0	0	0	0	0	0	0	0	0	4.833333	5	1	0	1	0	0	1
14	1	4	4	4	4	3	3	3	3	3	1	1	1	2	2	1	1	1	1	1	1.4	3.142857	3.75	2	4	1	3	2	1	1	1	1	1	0	0	0	1	1	0	0	0	4.666667	5	1	0	0	1	4	1
13	0	3	4	4	3	1	2	1	1	1	1	2	2	1	1	1	1	1	1	1	1.333333	1.833333	3	0	1	0	3	1	0	1	0	0	0	0	1	1	0	0	0	0	0	4.166667	3.714286	1	1	1	1	3	1
12	0	4	4	4	4	2	1	1	1	1	1	2	2	1	1	1	1	1	1	3	2.2	2.857143	4	2	2	0	3	1	1	0	0	0	0	0	1	1	0	0	0	0	0	3	4.428571	1	1	0	0	3	1
13	1	3	2	2	2	1	2	1	1	1	1	1	2	2	1	1	1	1	1	1	1.6	1.857143	1.75	2	4	0	2	1	0	1	0	0	0	0	0	1	1	0	0	0	0	5	5	1	0	1	1	3	0
13	0	4	4	4	4	1	2	1	1	1	1	3	2	1	1	1	1	1	1	1	1.4	2.714286	2	1	4	0	3	2	0	1	0	0	0	0	1	1	0	0	0	0	0	5	4.428571	1	0	0	1	3	1
10	1	4	4	4	4	2	2	2	1	1	1	1	1	1	2	1	1	2	1	1	1.4	2.428571	2.75	2	1	1	3	1	1	1	1	0	0	0	0	0	0	1	0	0	1	5	5	1	0	0	0	4	1
11	0	4	4	4	4	1	1	1	1	1	1	2	1	1	1	2	1	1	1	1	1	1.833333	3	0	3	1	3	1	0	0	0	0	0	0	1	0	0	0	1	0	0	5	4.285714	1	2	0	0	2	1
14	1	4	4	4	4	2	1	1	1	1	1	2	1	1	1	1	1	1	1	1	1	2.857143	2.5	2	5	1	3	2	1	0	0	0	0	0	1	0	0	0	0	0	0	5	5	1	0	0	1	2	1
14	0	4	4	4	4	2	1	1	3	999	1	2	1	1	1	1	1	1	1	1	3.4	3.571429	3.75	2	4	0	3	2	1	0	0	1		0	1	0	0	0	0	0	0	3.666667	5	1		0	1	3	1
12	1	4	4	4	4	1	1	1	1	1	1	1	1	1	1	1	1	1	1	1	1	2.857143	2.75	1	1	0	1	1	0	0	0	0	0	0	0	0	0	0	0	0	0	5	5	1	0	0	0	0	0
12	1	4	4	4	4	1	1	1	1	1	1	1	1	1	1	2	1	1	4	4	4	1.833333	2.5	0	3	0	3	1	0	0	0	0	0	0	0	0	0	0	1	0	0	5	5	1	0	0	0	1	1
13	0	4	4	4	4	1	1	1	1	1	1	2	1	1	1	1	1	1	1	1	1.8	3	3	2	3	1	3	1	0	0	0	0	0	0	1	0	0	0	0	0	0	5	5	1	1	1	1	1	1
13	0	4	3	4	4	2	2	1	1	1	1	2	1	2	2	1	1	1	1	1	2.4	1.857143	3.25	1	4	0	3	1	1	1	0	0	0	0	1	0	1	1	0	0	0	5	5	1	0	1	1	4	1
12	0	4	4	4	4	2	1	1	1	1	1	2	2	1	1	1	1	1	3	1	1	2.333333	3.25	0	2	1	3	1	1	0	0	0	0	0	1	1	0	0	0	0	0	3.666667	3.857143	1	0	0	0	3	1
12	1	4	4	2	4	2	1	1	1	1	1	2	2	2	2	1	1	1	1	1	1.6	2	2.5	1	2	0	2	2	1	0	0	0	0	0	1	1	1	1	0	0	0	3.5	5	1	0	0	0	4	0
10	1	4	4	4	4	1	1	1	1	1	1	1	1	1	1	1	1	1	1	1	1	3	2.25	2	2	1	1	2	0	0	0	0	0	0	0	0	0	0	0	0	0	5	4.142857	1	0	1	0	0	0
13	0	4	4	4	4	2	2	1	2	1	1	1	1	1	1	1	2	2	1	1	1	2.571429	2	2	2	1		0	1	1	0	1	0	0	0	0	0	0	0	1	1	4.833333	4	1	0	0	1	4
13	1	4	4	3	4	2	1	1	2	1	1	1	1	1	1	1	1	1	1	4	1.6	1.571429	2.25	2	4	0	2	1	1	0	0	1	0	0	0	0	0	0	0	0	0	4.333333	3.857143	1	0	1	1	2	0
11	0	4	4	4	4	1	1	1	1	1	1	1	1	1	1	1	1	1	1	1	1	2.285714	1	2	2	1	1	1	0	0	0	0	0	0	0	0	0	0	0	0	0	4.833333	5	1	0	1	0	0	0
10	1	4	3	4	4	2	999	1	1	1	1	1	1	1	1	1	1	1	1	1	1	3.428571	2.25	2	4	1	2	2	1		0	0	0	0	0	0	0	0	0	0	0	4.5	4.857143	1	1	0	0	1	0
11	1	4	4	4	4	2	1	1	1	1	1	2	2	1	2	1	1	1	2	1	1.333333	2.166667	2.75	0	1	0	3	1	1	0	0	0	0	0	1	1	0	1	0	0	0	4.5	3.571429	1	1	1	0	4	1
14	1	4	4	4	4	2	2	1	1	1	1	1	2	2	1	1	1	1	1	1	1.2	2.285714	1.75	2	2	1	1	1	1	1	0	0	0	0	0	1	1	0	0	0	0	5	4.714286	1	0	1	1	4	0
14	0	4	4	4	4	2	2	2	1	1	1	2	2	2	1	1	1	1	1	1	1.666667	3.166667	3.5	0	1	1	3	2	1	1	1	0	0	0	1	1	1	0	0	0	0	5	5	1	0	1	1	4	1
14	0	4	4	4	4	1	1	1	1	1	1	2	1	1	1	1	2	1	1	1	2.2	3.571429	2.25	2	1	1	3	1	0	0	0	0	0	0	1	0	0	0	0	1	0	4.333333	5	1	0	1	1	2	1
12	0	4	3	3	3	1	1	1	2	1	1	1	1	1	1	1	1	1	1	1	2.6	2.428571	2.5	2	4	1	1	2	0	0	0	1	0	0	0	0	0	0	0	0	0	5	5	1	1	1	0	1	0
14	0	4	3	3	4	1	1	1	1	1	1	1	1	1	1	1	1	1	1	1	1	2.857143	4	2	2	0	2	1	0	0	0	0	0	0	0	0	0	0	0	0	0	4.5	4.428571	1	0	0	1	0	0
14	0	4	4	4	4	1	1	1	3	2	1	1	1	1	1	1	1	1	1	1	1.8	3.285714	3.75	2	3	0	2	2	0	0	0	1	1	0	0	0	0	0	0	0	0	3.666667	4.571429	1	1	0	1	2	0
11	1	4	4	4	4	1	1	1	1	1	1	1	1	1	2	1	1	1	1	4	1.6	1.857143	1	2	5	1	3	1	0	0	0	0	0	0	0	0	0	1	0	0	0	4.833333	5	1	2	0	0	1	1
14	0	4	4	4	1	2	1	1	1	1	1	2	2	2	2	2	1	1	1	1	1	2.5	3.25	0	1	0	3	2	1	0	0	0	0	0	1	1	1	1	1	0	0	5	4.857143	1	0	1	1	4	1
14	0		4	4	4	3	2	3	3	1	1	1	2	2	1	1	1	1	3	1	1.8	1.714286	2	2	2		1	2	1	1	1	1	0	0	0	1	1	0	0	0	0	4.333333	4.571429	1	0	1	1	4	0
10	1	4	4	4	4	1	1	1	1	1	1	1	1	1	1	1	1	1	1	1	2.2	3.142857	4	2	2	1	1	1	0	0	0	0	0	0	0	0	0	0	0	0	0	1	5	1	0	1	0	0	0
10	0	4	4	4	4	1	1	1	1	2	1	2	1	1	1	1	1	1	1	1	2.2	3.428571	3	1	4	1	3	1	0	0	0	0	1	0	1	0	0	0	0	0	0	3	5	1	1	1	0	2	1
10	1	3	2	3	4	999	1	1	1	1	1	1	1	1	1	1	1	1	1	4	1	2.142857	1.75	2	4	0	1	1		0	0	0	0	0	0	0	0	0	0	0	0	3	3.285714	1	2	0	0	0	0
12	1	4	4	4	4	1	1	1	1	1	1	1	1	1	1	1	1	1	1	1	2	2.285714	3	1	5	1	2	2	0	0	0	0	0	0	0	0	0	0	0	0	0	5	5	1	0	1	0	0	0
11	1	3	4	4	4	2	1	1	1	1	1	1	1	1	1	1	1	1	1	3	1.2	2	3.75	2	5	0	2	2	1	0	0	0	0	0	0	0	0	0	0	0	0	5	4.714286	1	0	1	0	1	0
10	1	4	4	4	4	1	1	1	2	2	1	2	1	1	1	1	1	1	1	1	1.6	3.714286	1	2	5	1	3	2	0	0	0	1	1	0	1	0	0	0	0	0	0	5	3.285714	1	2	1	0	3	1
14	0	4	3	1	4	3	3	1	1	1	1	3	2	1	1	1	2	1	1	2	3	3.142857	3.75	1	4	0	3	2	1	1	0	0	0	0	1	1	0	0	0	1	0	4.833333	3.857143	1	1	0	1	4	1
10	1	4	4	4	4	1	1	1	1	1	1	1	1	1	1	1	999	1	1	1	1	3.142857	1.25	1	1	1		0	0	0	0	0	0	0	0	0	0	0	0		0	5	5	1	0	0	0	0
13	0	4	4	4	4	2	1	1	2	1	1	1	2	1	1	1	1	1	1	1	4	2.714286	3.25	2	5	1	3	2	1	0	0	1	0	0	0	1	0	0	0	0	0	3.5	4.142857	1	0	1	1	3	1
14	0	4	4	4	4	2	1	1	1	1	1	2	1	1	1	1	1	1	1	3	2.6	3	3	1	2	0	3	2	1	0	0	0	0	0	1	0	0	0	0	0	0	4.333333	3.285714	1	0	0	1	2	1
13	1	3	3	3	3	1	1	1	1	1	1	1	1	1	1	1	1	1	1	1	1	2	1	1	3	1	1	1	0	0	0	0	0	0	0	0	0	0	0	0	0	3	3.285714	1	0	0	1	0	0
14	1	1	1	1	1	1	1	1	1	1	1	1	1	2	1	2	2	1	2	2	1.4	2.285714	3.25	2	4	1		0	0	0	0	0	0	0	0	0	1	0	1	1	0	5	4.714286	1	0	0	1	3
13	1	3	2	1	1	1	1	1	1	1	1	1	2	1	1	1	1	1	1	1	1	2.285714	1.75	2	5	1	1	2	0	0	0	0	0	0	0	1	0	0	0	0	0	5	5	1	2	1	1	1	0
12	1	4	4	3	4	2	1	1	1	1	2	3	2	2	1	2	1	1	4	1	2	2.428571	3	2	2	1	3	2	1	0	0	0	0	1	1	1	1	0	1	0	0	4.833333	4.714286	1	1	0	0	4	1
11	0	3	4	4	4	2	1	1	1	1	1	1	1	2	1	1	1	1	1	1	3.2	3.571429	3.5	2	3	1	3	2	1	0	0	0	0	0	0	0	1	0	0	0	0	5	3.857143	1	1	0	0	2	1
14	1	3	4	4	4	3	3	3	3	3	1	1	1	1	1	1	1	1	1	1	2.8	3.857143	1.75	2	3	1	3	2	1	1	1	1	1	0	0	0	0	0	0	0	0	3.5	4.428571	1	1	0	1	4	1
11	0	4	4	4	4	1	1	1	1	1	1	1	1	1	1	1	1	1	1	3	2	2.142857	1.75	2	5	0	3	2	0	0	0	0	0	0	0	0	0	0	0	0	0	4.333333	5	1	0	1	0	0	1
10	1	4	4	4	2	3	2	1	1	2	1	2	2	1	1	1	1	1	3	1	1	2.166667	1.25	0	3	1	0	1	1	1	0	0	1	0	1	1	0	0	0	0	0	4	2.571429	1	1	1	0	4	0
14	1	2	3	4	4	2	1	1	1	1	1	1	1	1	1	1	1	1	1	1	2	2.166667	1.75	0	1	0	3	1	1	0	0	0	0	0	0	0	0	0	0	0	0	5	5	1	2	0	1	1	1
11	1	4	4	4	4	1	1	1	1	1	1	1	1	2	1	1	1	1	1	1	1.2	2.571429	3	2	5	1	2	1	0	0	0	0	0	0	0	0	1	0	0	0	0	4.833333	5	1	0	1	0	1	0
10	0	4	4	4	4	1	1	1	1	2	1	3	2	1	2	2	1	1	3	1	2.333333	2	2.75	0	2	1	3	1	0	0	0	0	1	0	1	1	0	1	1	0	0	3	4.142857	1	0	0	0	4	1
13	0	4	4	4	4	1	1	1	1	1	1	2	1	1	2	1	999	1	3	4	1.6	2.857143	3.25	2	4	0	3	1	0	0	0	0	0	0	1	0	0	1	0		0	5	5	1	0	0	1	2	1
12	1	4	4	4	4	1	1	1	1	1	1	1	1	1	1	1	1	1	1	1	1	2.285714	3.25	1	4	1	0	2	0	0	0	0	0	0	0	0	0	0	0	0	0	5	5	1	2	0	0	0	0
13	0	4	4	4	4	1	1	1	1	1	1	1	1	1	1	1	1	1	1	1	1	3.571429	2.5	2	1	1	3	2	0	0	0	0	0	0	0	0	0	0	0	0	0	5	4.428571	1	0	0	1	0	1
11	1	4	4	4	4	1	1	1	1	1	1	1	1	1	1	1	1	1	1	1	1	1.714286	1	2	1	0		0	0	0	0	0	0	0	0	0	0	0	0	0	0	3.333333	4.714286	1	1	0	0	0
11	0	4	4	4	4	1	1	3	1	1	1	2	1	1	1	1	1	1	1	1	1	1	1	1	4	0	3	1	0	0	1	0	0	0	1	0	0	0	0	0	0	4.166667	1.571429	1	1	1	0	2	1
11	1	3	3	3	3	1	1	1	1	1	1	2	1	1	1	1	1	1	1	2	1	2.666667	1	0	4	1	2	2	0	0	0	0	0	0	1	0	0	0	0	0	0	5	5	1	1	1	0	1	0
12	0	4	4	4	4	3	1	1	1	1	1	3	1	1	1	1	1	1	3	3	1	2.333333	3.75	0	1	1	3	1	1	0	0	0	0	0	1	0	0	0	0	0	0	2.333333	3.857143	1	1	1	0	2	1
11	1	3	3	4	4	1	1	1	1	1	1	2	1	1	1	1	1	1	1	1	1	2	2.25	2	2	1	2	1	0	0	0	0	0	0	1	0	0	0	0	0	0	5	5	1	0	0	0	1	0
10	0		3		4	1	2	1	1	1	1	1	1	1	1	1	1	1	1	1	1.666667	3.5	2	0	2	0	2	1	0	1	0	0	0	0	0	0	0	0	0	0	0	3.333333	5	1	1	1	0	1	0
13	0	2	1	1	1	2	1	1	1	1	1	3	1	1	1	1	1	1	3	3	2	1.833333	3.25	0	1	1	3	2	1	0	0	0	0	0	1	0	0	0	0	0	0	5	5	1	0	0	1	2	1
12	0	4	4	4	4	1	1	1	1	1	1	1	1	1	1	1	1	1	1	1	1.75	3.571429	2.5	2	4	1	3	2	0	0	0	0	0	0	0	0	0	0	0	0	0	5	4.428571	1	0	1	0	0	1
12	0		2		4	1	1	1	1	1	1	3	2	2	1	1	1	1	1	1	1.6	1.571429	3.25	2	5	0		0	0	0	0	0	0	0	1	1	1	0	0	0	0	2.666667	5	1	0	0	0	3
14	0	4	4	4	4	2	2	1	1	1	1	1	1	1	1	1	1	1	1	1	1.6	3	3.75	1	1	0	2	2	1	1	0	0	0	0	0	0	0	0	0	0	0	5	3.428571	1	0	1	1	2	0
10	1	4	4	4	4	1	1	1	2	1	1	1	1	1	1	1	1	1	1	1	1.4	2.285714	3.5	2	5	1	3	2	0	0	0	1	0	0	0	0	0	0	0	0	0	3.666667	4.571429	1	0	1	0	1	1
11	0	4	4	2	4	1	1	1	1	1	1	1	1	1	1	1	1	1	1	1	1	1	2.5	0	3	0	3	1	0	0	0	0	0	0	0	0	0	0	0	0	0	1.666667	4.428571	1	0	0	0	0	1
11	1	3	3	3	4	1	1	1	1	1	1	2	1	1	1	1	1	1	4	1	2.8	2.571429	3.75	2	4	0	2	2	0	0	0	0	0	0	1	0	0	0	0	0	0	5	5	1	0	0	0	1	0
13	0	4	4	4	4	2	1	1	1	1	1	2	1	2	1	1	1	1	1	1	1	2.857143	2.75	2	4	0	3	1	1	0	0	0	0	0	1	0	1	0	0	0	0	3.666667	3.857143	1	0	0	1	3	1
12	1	4	4	4	4	1	1	1	1	1	1	1	3	2	1	1	1	1	1	1	1	1.166667	1.75	1	4	1	3	1	0	0	0	0	0	0	0	1	1	0	0	0	0	4.333333	5	1	0	1	0	2	1
12	0	4	4	4	4	1	1	1	1	1	1	3	1	1	2	1	1	1	1	1	2	1.571429	3.25	2	2	0	1	1	0	0	0	0	0	0	1	0	0	1	0	0	0	4.333333	5	1	0	0	0	2	0
10	1	4	3	3	4	1	1	1	1	1	1	1	1	2	1	1	1	1	1	2	1.4	3.142857	3.75	2	4	0	3	1	0	0	0	0	0	0	0	0	1	0	0	0	0	4.833333	4.571429	1	0	1	0	1	1
11	1	4	4	4	4	2	2	2	1	1	1	2	1	1	1	1	1	1	3	4	1.6	2.285714	3.25	2	3	1	3	1	1	1	1	0	0	0	1	0	0	0	0	0	0	4.333333	5	1	0	1	0	4	1
13	0	4	4	4	4	2	1	1	1	1	1	2	2	2	1	1	1	1	1	1	2	2.714286	3.75	2	5	1	3	1	1	0	0	0	0	0	1	1	1	0	0	0	0	4.333333	4.142857	1	1	1	1	4	1
10	1	4	4	4	4	1	1	1	1	1	1	2	1	1	1	1	1	1	1	1	1.2	2.285714	3.25	2	3	1	3	1	0	0	0	0	0	0	1	0	0	0	0	0	0	4	4.428571	1	1	0	0	1	1
12	0	4	3	3	4	1	1	1	1	1	1	1	1	1	1	1	1	1	1	3	2	2.2	3.25	0	2	0	3	2	0	0	0	0	0	0	0	0	0	0	0	0	0	2	2.857143	1	2	0	0	0	1
14	0	4	4	4	4	1	1	1	1	1	1	1	1	1	1	1	1	1	1	1	2.2	3.5	1.75	1	3	1	3	1	0	0	0	0	0	0	0	0	0	0	0	0	0	5	4.428571	1	1	0	1	0	1
12	0	4	4	4	4	1	3	2	2	2	1	3	1	3	1	1	1	1	1	3	1.666667	2.5	3	0	1	0	3	2	0	1	1	1	1	0	1	0	1	0	0	0	0	3.5	4.857143	1	1	1	0	4	1
10	1	4	4	4	4	1	1	2	1	2	1	1	1	1	1	1	1	1	4	3	1	2.142857	1.5	1	1	1	3	2	0	0	1	0	1	0	0	0	0	0	0	0	0	5	4.428571	1	1	1	0	2	1
12	1	4	4	3	4	1	1	1	1	1	1	3	1	1	1	2	1	1	1	1	4	3.666667	1.75	0	2	1	2	2	0	0	0	0	0	0	1	0	0	0	1	0	0	5	5	1	1	1	0	2	0
13	1	4	4	4	4	3	1	1	2	2	3	3	3	2	1	1	1	2	1	1	1.4	3.285714	4	2	5	0	1	2	1	0	0	1	1	1	1	1	1	0	0	0	1	5	5	1	1	1	1	4	0
13	1	4	4	4	4	1	1	1	1	1	1	1	1	1	1	1	1	1	1	1	1.2	2.285714	2.5	1	3	0		0	0	0	0	0	0	0	0	0	0	0	0	0	0	2.5	4.571429	1	0	0	1	0
14	0	4	4	4	4	1	1	1	1	1	1	2	1	2	1	1	1	1	1	1	3.4	3.285714	4	2	4	0	2	2	0	0	0	0	0	0	1	0	1	0	0	0	0	5	5	1	0	0	1	2	0
12	1	4	4	4	4	1	1	1	1	2	1	2	2	1	1	2	1	1	2	2	1.6	2.285714	3.5	1	1	0	3	1	0	0	0	0	1	0	1	1	0	0	1	0	0	5	4.714286	1	0	0	0	4	1
12	0	4	4	4	4	2	1	1	1	2	1	1	2	1	1	1	1	1	1	1	2.8	3.285714	3	2	5	1	3	1	1	0	0	0	1	0	0	1	0	0	0	0	0	4.333333	4.285714	1	0	1	0	3	1
13	1	4	4	4	1	1	1	1	1	2	1	1	1	1	1	1	1	1	1	999	1	2	2	2	4	1	1	1	0	0	0	0	1	0	0	0	0	0	0	0	0	4.166667	4.285714	1	0	0	1	1	0
14	1	4	4	4	4	1	1	1	1	2	1	1	1	1	1	1	1	1	1	1	1.2	2.571429	2.5	1	2	0	3	1	0	0	0	0	1	0	0	0	0	0	0	0	0	4.666667	4.857143	1	2	0	1	1	1
10	1	4	4	4	3	1	1	1	1	1	1	1	1	2	1	1	1	1	4	1	1	1.333333	3.5	0	2	0	3	1	0	0	0	0	0	0	0	0	1	0	0	0	0	4.333333	4.714286	1	1	1	0	1	1
14	1	4	4	4	4	3	1	2	1	2	1	1	1	2	1	1	1	1	1	1	1	1	2	0	4	1		0	1	0	1	0	1	0	0	0	1	0	0	0	0	5	4.714286	1	2	0	1	4
11	0	4	4	4	4	1	1	1	1	1	1	1	1	1	1	1	2	1	1	3	1	1.4	3.25	0	1	1	3	2	0	0	0	0	0	0	0	0	0	0	0	1	0	2.333333	4.142857	1	1	1	0	1	1
11	0	4	4	4	4	1	1	1	1	1	1	1	1	1	1	1	1	1	1	1	2.8	2.714286	2.75	2	5	1	3	2	0	0	0	0	0	0	0	0	0	0	0	0	0	2.5	4.571429	1	0	1	0	0	1
14	1	1	1	4	4	1	1	1	1	1	1	2	1	1	1	1	1	1	1	1	1	1.571429	2	1	4	1	2	2	0	0	0	0	0	0	1	0	0	0	0	0	0	4.333333	5	1	0	0	1	1	0
14	1	4	4	4	4	3	1	1	1	1	1	1	1	1	1	1	1	1	1	1	3.4	3.285714	2.25	2	4	1	3	1	1	0	0	0	0	0	0	0	0	0	0	0	0	4.833333	3.714286	1	0	0	1	1	1
11	0	1	1	1	1	1	1	1	1	1	1	1	1	1	1	1	1	1	3	3	1	1.428571	2.5	2		0	1	1	0	0	0	0	0	0	0	0	0	0	0	0	0	4.333333	2.571429	1	2	0	0	0	0
12	1	4	4	4	4	1	1	1	1	1	1	2	1	1	1	1	1	1	1	1	1.4	3.142857	2.5	2	2	1	3	2	0	0	0	0	0	0	1	0	0	0	0	0	0	4.5	5	1	0	0	0	1	1
13	1	4	4	4	4	2	2	1	1	1	1	1	1	1	1	1	1	1	1	1	1	2.857143	2.5	2	5	0	2	2	1	1	0	0	0	0	0	0	0	0	0	0	0	5	5	1	0	0	1	2	0
11	0	4	4	4	4	2	1	1	1	1	1	1	2	1	1	1	1	1	1	3	2	3.142857	2.5	2	4	1	1	1	1	0	0	0	0	0	0	1	0	0	0	0	0	3.833333	4.857143	1	0	0	0	2	0
12	0	4	4	4	4	2	1	2	1	1	1	2	1	1	1	1	1	1	1	1	1	2.5	3.5	0	2	1	2	1	1	0	1	0	0	0	1	0	0	0	0	0	0	4.166667	4.142857	1	1	1	0	3	0
11	1	4	4	4	4	1	1	1	1	1	1	3	1	2	1	1	1	1	1	1	2	2.142857	2.5	2	4	1	3	1	0	0	0	0	0	0	1	0	1	0	0	0	0	3.833333	3.714286	1	0	0	0	2	1
14	1	4	4	2	4	2	1	1	1	1	1	1	2	3	1	1	1	1	1	4	1.333333	1.666667	3	0	1	1	1	1	1	0	0	0	0	0	0	1	1	0	0	0	0	5	4.857143	1	1	0	1	3	0
14	1	4	4	4	4	1	1	1	1	1	1	1	1	1	1	1	1	1	1	1	1.2	2.428571	3.25	2	2	1		0	0	0	0	0	0	0	0	0	0	0	0	0	0	4.333333	3.428571	1	0	0	1	0
11	1	4	4	4	4	2	1	2	1	2	1	2	1	1	2	1	1	1	1	4	1	2.571429	3.5	2	5	1	2	2	1	0	1	0	1	0	1	0	0	1	0	0	0	5	4.285714	1	0	0	0	4	0
12	0	4	4	4	4	1	1	1	1	1	1	1	1	1	1	1	1	1	1	1	1.4	1.285714	3	2	5	1	2	1	0	0	0	0	0	0	0	0	0	0	0	0	0	5	5	1	0	0	0	0	0
10	0	4	4	4	4	2	999	1	1	1	1	1	1	1	1	1	1	1	3	3	3.2	4	2.5	2	5	0	1	2	1		0	0	0	0	0	0	0	0	0	0	0	3	4.428571	1	0	0	0	1	0
13	1	3	2	4	4	2	2	1	1	1	2	2	2	2	1	2	2		1	1	2	2.285714	3.25	2	1	0	3	2	1	1	0	0	0	1	1	1	1	0	1	1		4.5	4.428571	1	0	0	1	4	1
12	0	3	3	3	3	1	999	1	2	1	1	1	1	1	1	1	1	1	1	4	1	2	1	2	2	1	3	2	0		0	1	0	0	0	0	0	0	0	0	0	3.666667	5	1	1	1	0	1	1
13	1	2	4	4	4	2	1	1	1	3	2	1	2	1	2	1	1	1	4	1	1.4	2.285714	3.5	2	5	1	3	2	1	0	0	0	1	1	0	1	0	1	0	0	0	4.666667	4.714286	1	0	0	1	4	1
11	0	4	4	4	4	2	1	1	1	1	1	2	1	1	1	1	1	1	4	1	2.2	3.142857	3.25	2	2	1	3	1	1	0	0	0	0	0	1	0	0	0	0	0	0	5	4.428571	1	1	0	0	2	1
10	1	4	4	4	4	3	2	1	1	2	1	2	1	2	1	1	2	1	4	1	3	3.142857	2.75	2	5	0	3	1	1	1	0	0	1	0	1	0	1	0	0	1	0	4.833333	3.714286	1	0	0	0	4	1
10	0	4	4	4	4	2	1	1	1	1	1	1	1	1	2	1	1	1	1	1	1	1.571429	1	2	5	1	1	2	1	0	0	0	0	0	0	0	0	1	0	0	0	5	5	1	0	1	0	2	0
10	0	1	1	4	4	2	2	2	1	1	1	2	3	1	1	1	1	1	1	1	1.6	2	2.5	2	5	1	3	1	1	1	1	0	0	0	1	1	0	0	0	0	0	3.666667	4.857143	1	0	0	0	4	1
13	0	3	3	3	3	999	999	1	1	1	1	1	999	1	1	1	1	1	1	1	1	2	2.5	1	2	0	3	1			0	0	0	0	0		0	0	0	0	0	4	4.428571	1	0	1	1	0	1
14	1	4	4	4	4	2	1	1	1	1	2	2	2	1	1	1	1	1	1	1	1	2	2.5	1	4	0	2	2	1	0	0	0	0	1	1	1	0	0	0	0	0	5	5	1	1	0	1	4	0
13	1	4	4	4	4	1	1	1	1	1	1	1	1	1	1	1	1	1	1	1	1.2	3	2.75	2	2	1	3	1	0	0	0	0	0	0	0	0	0	0	0	0	0	4.666667	4.857143	1	2	1	1	0	1
13	1	4	4	4	4	2	1	1	1	1	1	2	2	1	1	1	1	1	1	2	1	1.6	4	2	1	0	2	1	1	0	0	0	0	0	1	1	0	0	0	0	0	4.666667	4	1	2	1	1	3	0
13	1	4	4	4	4	1	1	1	1	1	1	2	1	1	1	1	1	1	1	1	1.4	1.571429	1.5	2	4	0	3	1	0	0	0	0	0	0	1	0	0	0	0	0	0	4.833333	4.285714	1	0	0	1	1	1
14	0	4	4	4	4	1	1	1	1	1	1	3	1	1	1	1	1	1	1	1	1.2	1.714286	1.75	2	4	1	3	2	0	0	0	0	0	0	1	0	0	0	0	0	0	5	5	1	0	0	1	1	1
10	0	4	4	4	4	3	2	1	1	1	1	2	1	1	1	1	1	1	1	1	2	2.666667	1.5	0	2	1	3	1	1	1	0	0	0	0	1	0	0	0	0	0	0	5	5	1	1	1	0	3	1
13	1	4	4	3	3	2	1	1	1	1	2	2	3	2	1	1	1	1	4	4	1	2.833333	2.25	0	2	0	3	1	1	0	0	0	0	1	1	1	1	0	0	0	0	4.666667	4.428571	1	1	1	1	4	1
12	1	4	4	4	4	2	1	1	1	1	1	1	1	2	1	1	1	1	1	1	2.8	3	3.5	2	2	1	2	1	1	0	0	0	0	0	0	0	1	0	0	0	0	4.833333	4.571429	1	0	0	0	2	0
11	0	4	3	3	4	1	3	1	2	1	1	1	1	1	1	1	1	1	3	1	1.6	3	2	1	3	0	3	2	0	1	0	1	0	0	0	0	0	0	0	0	0	4.666667	5	1	0	0	0	2	1
11	1	4	4	4	4	2	1	1		1	1	1	1	2	2	2	1	1	1	1	1	1.333333	1.5	0	1	0	1	1	1	0	0		0	0	0	0	1	1	1	0	0	5	5	1	1	1	0	4	0
12	1	3	3	3	4	2	2	1	1	2	1	1	2	1	1	1	2	1	4	4	2.4	1.571429	3.25	2	4	1	3	1	1	1	0	0	1	0	0	1	0	0	0	1	0	4.833333	4.857143	1	2	0	0	4	1
10	0	2	2	2	3	2	1	1	1	1	1	1	1	1	2	1	1	1	1	1	1.8	3	3.75	2	5	1	2	2	1	0	0	0	0	0	0	0	0	1	0	0	0	3.166667	4.428571	1	0	0	0	2	0
14	0	4	4	4	4	1	1	1	1	1	1	1	1	1	1	1	1	1	4	1	1.4	1.857143	3.75	1	1	1	1	1	0	0	0	0	0	0	0	0	0	0	0	0	0	4.333333	2.142857	1	0	1	1	0	0
14	1	4	4	4	4	2	1	2	1	1	2	2	2	1	2	1	1	1	1	3	2.333333	2	4	0	2	0	3	2	1	0	1	0	0	1	1	1	0	1	0	0	0	4.666667	5	1	2	1	1	4	1
14	0	2	2	3	3	3	1	1	1	1	1	3	2	2	1	1	1	1	3	3	2	1.5	3	0	2	0	3	1	1	0	0	0	0	0	1	1	1	0	0	0	0	3	4.714286	1	1	1	1	4	1
12	0	1	4	4	4	1	1	1	1	1	1	1	1	1	2	1	1	1	4	1	1	2.666667	2.5	0	1	1	3	1	0	0	0	0	0	0	0	0	0	1	0	0	0	5	5	1	0	1	0	1	1
12	0	1	4	4	4	2	1	1	2	1	1	1	1	1	1	1	1	1	1	1	2.4	2.428571	3	2	5	0	1	2	1	0	0	1	0	0	0	0	0	0	0	0	0	4.666667	4.714286	1	0	0	0	2	0
12	0	4	4	4	4	1	1	1	1	1	1	2	2	2	1	1	1	1	1	1	1	3	2.75	0	1	1	3	1	0	0	0	0	0	0	1	1	1	0	0	0	0	5	4.428571	1	1	1	0	3	1
14	0	2	2	4	4	3	1	1	1	1	1	2	1	999	1	1	1	1	1	1	1	3.285714	3	2	4	0	3	2	1	0	0	0	0	0	1	0		0	0	0	0	4.5	4.428571	1	1	1	1	2	1
11	1	3	4	1	3	1	1	1	1	1	1	1	1	1	1	1	1	1	1	1	1	1.857143	1	2	1	0	3	1	0	0	0	0	0	0	0	0	0	0	0	0	0	3.666667	4.857143	1	0	0	0	0	1
10	1	4	4	4	4	1	2	1	1	2	1	2	1	2	1	1	1	1	1	1	1	2.285714	2.25	2	4	1	3	2	0	1	0	0	1	0	1	0	1	0	0	0	0	3.333333	5	1	0	0	0	4	1
12	0	4	4	4	4	1	1	1	1	1	1	2	1	1	1	1	2	1	1	1	1.6	2.428571	1.75	2	3	1	1	2	0	0	0	0	0	0	1	0	0	0	0	1	0	2	3.857143	1	0	0	0	2	0
13	1	3	4	4	4	1	1	1	1	1	1	1	2	2	1	1	1	1	1	1	1.2	2.428571	4	2	1	0	3	2	0	0	0	0	0	0	0	1	1	0	0	0	0	4.166667	3.428571	1	0	0	1	2	1
12	1	2	2	4	4	1	1	1	1	1	1	1	1	1	1	1	1	1	1	1	1	2.5	2.75	0	1	1	3	1	0	0	0	0	0	0	0	0	0	0	0	0	0	4.833333	5	1	2	1	0	0	1
12	0	4	4	4	4	1	1	1	1	1	1	2	1	1	1	1	1	1	3	1	1	2.166667	3.5	0	1	0		0	0	0	0	0	0	0	1	0	0	0	0	0	0	4.333333	3.857143	1	1	1	0	1
11	0	4	4	1	1	3	2	1	1	1	1	2	1	1	1	1	1	1	1	4	2.6	2	2	2	3	0	2	2	1	1	0	0	0	0	1	0	0	0	0	0	0	3.666667	5	1	0	0	0	3	0
13	0	4	4	4	4	1	1	1	999	1	1	1	1	1	1	1	1	1	3	1	2.333333	2.833333	2.75	0	3	0	1	2	0	0	0		0	0	0	0	0	0	0	0	0	3.666667	3.857143	1	1	0	1	0	0
11	1	3	4	4	4	1	1	1	1	2	1	2	1	1	1	1	1	1	4	1	1.2	1.428571	1.75	2	4	0	1	1	0	0	0	0	1	0	1	0	0	0	0	0	0	3.5	4.142857	1	0	0	0	2	0
14	0	4	4	4	4	2	2	2	1	1	1	2	1	1	1	1	1	1	1	1	1	2	4	2	5	0	3	1	1	1	1	0	0	0	1	0	0	0	0	0	0	4.333333	4.428571	1	1	1	1	4	1
12	0	4	4	4	4	3	1	1	1	1	1	2	1	1	1	1	1	1	3	1	2.333333	2	3.25	0	3	0	3	2	1	0	0	0	0	0	1	0	0	0	0	0	0	2.333333	3.857143	1	1	0	0	2	1
10	1	4	4	4	4	1	1	1	1	1	1	1	3	2	1	1	1	1	1	1	1	3	1	0	1	1	2	1	0	0	0	0	0	0	0	1	1	0	0	0	0	5	5	1	1	1	0	2	0
12	1	4	4	4	4	1	1	1	1	1	1	2	2	2	1	1	1	1	1	1	2.4	2	3.5	2	4	1	3	1	0	0	0	0	0	0	1	1	1	0	0	0	0	5	4.571429	1	0	0	0	3	1
13	1	4	4	3	4	2	1	1	1	1	1	2	2	2	1	1	1	1	1	1	1.666667	1.333333	3.25	0	2	1	1	1	1	0	0	0	0	0	1	1	1	0	0	0	0	4.333333	4.142857	1	1	1	1	4	0
11	0	4	4	4	4	1	1	1	1	1	1	2	1	1	1	1	1	1	3	4	1	3.285714	3.25	2	5	1	3	2	0	0	0	0	0	0	1	0	0	0	0	0	0	5	5	1	0	0	0	1	1
10	1	4	4	4	3	2	1	1	1	1	1	1	1	1	1	1	1	1	1	1	1.6	2.285714	1.25	2	2	0	3	2	1	0	0	0	0	0	0	0	0	0	0	0	0	5	5	1	2	0	0	1	1
12	0	3	3	2	3	1	1	1	1	1	1	2	2	1	1	1	1	1	1	4	1.666667	1.666667	3.75	0	1	1	1	2	0	0	0	0	0	0	1	1	0	0	0	0	0	5	4.285714	1	2	1	0	2	0
11	0	4	4	4	4	1	1	1	2	2	1	1	2	1	1	1	1	1	1	1	2.4	2	1	2	2	1	3	1	0	0	0	1	1	0	0	1	0	0	0	0	0	4.5	4.428571	1	0	0	0	3	1
14	1	4	4	4	4	1	1	1	2	1	1	1	1	1	1	1	1	1	4	3	1.6	3.428571	3.25	2	3	0	2	2	0	0	0	1	0	0	0	0	0	0	0	0	0	5	5	1	0	0	1	1	0
11	1	4	4	4	4	1	1	1	1	1	1	1	1	1	1	1	1	1	1	1	1	2.285714	2.5	2	3	1	2	1	0	0	0	0	0	0	0	0	0	0	0	0	0	4.5	3.857143	1	0	1	0	0	0
14	1	4	3	3	4	1	1	1	1	1	1	1	1	1	1	1	1	1	1	1	3.4	3	4	2	5	1	3	1	0	0	0	0	0	0	0	0	0	0	0	0	0	5	5	1	0	1	1	0	1
10	0					1	1	1	1	1	1	1	1	1	1	1	1	1	1	1	1	1	1	1	4	1	0	1	0	0	0	0	0	0	0	0	0	0	0	0	0	2.333333	4.857143	1	0	0	0	0	0
12	1	4	4	4	4	2	1	1	1	1	1	2	1	1	2	2	1	1	1	1	1	1.166667	2	0	1	0	2	1	1	0	0	0	0	0	1	0	0	1	1	0	0	5	5	1	2	0	0	4	0
11	0		4	3	4	1	1	1	1	2	1	1	1	1	1	1	1	1	1	1	1.6	1.857143	1.75	2	5	1	3	1	0	0	0	0	1	0	0	0	0	0	0	0	0	1	2.142857	1	0	1	0	1	1
14	0	4	4	4	4	2	2	1	1	1	1	2	2	1	1	1	2	1	1	1	2.333333	2.166667	3.25	0	4	0	3	2	1	1	0	0	0	0	1	1	0	0	0	1	0	4	4.857143	1	0	1	1	4	1
12	0	4	4	1	1	1	1	1	1	1	1	1	1	1	1	1	999	1	1	1	1	3.285714	1.75	2	3	1	3	2	0	0	0	0	0	0	0	0	0	0	0		0	5	4.714286	1	2	1	0	0	1
14	1	4	4	4	4	2	2	1	1	1	1	1	2	1	1	1	1	1	1	1	1.666667	3.166667	1.75	0	1	1	3	2	1	1	0	0	0	0	0	1	0	0	0	0	0	4.833333	3.714286	1	0	1	1	3	1
11	0	4	4	4	4	1	1	2	1	1	1	2	1	2	2	2	1	1	1	1	1	2.833333	3	0	1	1	1	2	0	0	1	0	0	0	1	0	1	1	1	0	0	3.666667	5	1	0	1	0	4	0
12	1	2	3	2	2	3	3	2	2	1	2	3	2	2	2	2	1	1	4	1	1	1.714286	1.25	2	1	1	3	1	1	1	1	1	0	1	1	1	1	1	1	0	0	4.833333	4.857143	1	2	1	0	4	1
13	0	3	2	3	3	1	1	1	1	1	999	2	1	1	999	1	1	1	1	1	1	2.857143	1.75	1	4	1	3	2	0	0	0	0	0		1	0	0		0	0	0	4.333333	4.714286	1	0	1	1	1	1
14	0	4	4	4	3	2	2	1	1	1	1	1	1	1	1	1	1	1	1	3	1	2.666667	3.25	0	2	1	2	2	1	1	0	0	0	0	0	0	0	0	0	0	0	4.833333	2.714286	1	1	1	1	2	0
12	0	3	3	3	3	1	1	1	1	1	1	3	1	1	1	2	1	1	1	1	1	3.571429	1.75	2	1	0	2	1	0	0	0	0	0	0	1	0	0	0	1	0	0	4.333333	3.571429	1	0	0	0	2	0
14	0	2	3	2	4	1	1	1	2	1	1	3	1	1	1	1	1	1	1	1	1.333333	1.333333	2.5	0	3	0		0	0	0	0	1	0	0	1	0	0	0	0	0	0	3.666667	3	1	0	0	1	2
12	0	4	4	4	4	1	1	1	1	1	1	1	1	1	1	1	1	1	1	1	3.4	2.571429	1	2	4	1	1	2	0	0	0	0	0	0	0	0	0	0	0	0	0	3.666667	4.428571	1	1	0	0	0	0
14	1			4	4	1	1	1	1	1	1	1	1	1	1	1	1	1	1	1	2.4	2.142857	4	2	4	1	2	2	0	0	0	0	0	0	0	0	0	0	0	0	0	5	4.428571	1	1	0	1	0	0
14	1	4		4	4	2	1	1	1	1	1	1	1	1	1	1	1	1	1	1	1	2.833333	2.5	0	2	1	2	2	1	0	0	0	0	0	0	0	0	0	0	0	0	5	3.428571	1	1	1	1	1	0
10	0	4	4	4	4	1	3	1	1	1	1	3	1	1	1	1	1	1	1	1	1	1.166667	2.5	0	1	1	3	1	0	1	0	0	0	0	1	0	0	0	0	0	0	5	4.428571	1	2	1	0	2	1
12	1	3	4	3	4	3	1	1	1	1	1	1	1	1	1	1	1	1	1	1	2.8	2.571429	3.25	1	3	0	0	1	1	0	0	0	0	0	0	0	0	0	0	0	0	2.666667	4.857143	1	0	0	0	1	0
12	0	4	4	4	4	3	1	3	3	3	1	3	1	2	2	1	1	1	3	1	1	1	1	0	2	1	3	2	1	0	1	1	1	0	1	0	1	1	0	0	0	2.333333	3.285714	1	2	0	0	4	1
13	1	4	4	4	4	2	1	1	1	1	1	2	1	1	1	1	1	1	1	1	1	3	1	2	2	1	2	1	1	0	0	0	0	0	1	0	0	0	0	0	0	5	4.571429	1	1	1	1	2	0
10	0	4	4	4	4	2	1	1	2	1	1	2	2	1	1	2	1	1	1	1	2.8	2.857143	2.5	2	3	1	3	2	1	0	0	1	0	0	1	1	0	0	1	0	0	5	5	1	1	0	0	4	1
11	0	4	4	4	4	1	1	1	1	1	1	3	1	1	1	1	1	1	4	2	1	2.428571	4	2	4	1	3	1	0	0	0	0	0	0	1	0	0	0	0	0	0	4.666667	2.714286	1	0	0	0	1	1
13	1	4	4	4	4	1	1	1	1	1	1	2	1	1	1	1	1	1	1	1	2.4	2.714286	4	1	4	1	3	2	0	0	0	0	0	0	1	0	0	0	0	0	0	4.333333	4.857143	1	1	0	1	1	1
11	1	4	4	4	4	1	1	1	1	1	1	1	1	1	1	1	1	1	1	1	2.2	2.571429	4	1	4	1	1	1	0	0	0	0	0	0	0	0	0	0	0	0	0	5	4.857143	1	1	0	0	0	0
11	0	4	4	4	4	1	1	1	1	1	1	1	1	1	1	1	1	1	1	1	1.2	3.571429	1	2	1	1	3	2	0	0	0	0	0	0	0	0	0	0	0	0	0	4.333333	5	1	0	0	0	0	1
13	0	4	4	4	4	1	1	1	3	2	1	1	1	1	1	1	1	1	1	1	4	3.833333	4	0	3	1	3	2	0	0	0	1	1	0	0	0	0	0	0	0	0	5	5	1	0	1	1	2	1
10	1	4	4	4	4	2	1	1	1	1	1	1	2	1	1	1	1	1	1	1	1	3.285714	2.5	2	4	1		0	1	0	0	0	0	0	0	1	0	0	0	0	0	4.333333	3.285714	1	0	0	0	2
14	1		4	1	1	3	1	1	1	1	1	1	2	1	1	1	1	1	1	1	2	3	2.25	0	2	0	3	2	1	0	0	0	0	0	0	1	0	0	0	0	0	5	4.857143	1	2	0	1	2	1
11	1	4	4	4	4	2	2	1	1	1	1	1	1	2	1	1	1	1	1	1	1.2	2.857143	2.5	2	3	1	3	2	1	1	0	0	0	0	0	0	1	0	0	0	0	5	5	1	0	1	0	3	1
11	1	1	4	4	4	1	2	1	1	1	1	1	1	1	2	1	1	1	1	1	1	3.285714	1.5	2	5	0	2	1	0	1	0	0	0	0	0	0	0	1	0	0	0	2.5	3.857143	1	1	0	0	2	0
12	1	4	4	4	4	2	1	1	1	1	1	1	1	2	2	2	1	1	1	1	1	3.285714	1.75	2	1	1	0	2	1	0	0	0	0	0	0	0	1	1	1	0	0	5	5	1	1	0	0	4	0
13	0	4	4	4	4	1	1	1	1	1	1	2	1	1	1	1	1	1	1	1	1.4	2.857143	3	1	2	1	2	2	0	0	0	0	0	0	1	0	0	0	0	0	0	4.333333	4	1	0	1	1	1	0
14	1	3	3	3	3	1	2	1	2	1	1	1	1	1	1	1	1	1	1	1	1.2	3.142857	2	2	5	0	1	2	0	1	0	1	0	0	0	0	0	0	0	0	0	5	4.714286	1	0	1	1	2	0
11	0	3	3	3	3	1	1	1	1	1	1	1	1	1	1	1	1	1	1	1	3	1.166667	3.75	0	1	1	3	2	0	0	0	0	0	0	0	0	0	0	0	0	0	2.166667	3.428571	1	1	0	0	0	1
12	0	3	3	4	4	1	1	1	1	1	2	2	1	1	1	1	1	1	1	1	2	1	1.75	0	1	0	3	1	0	0	0	0	0	1	1	0	0	0	0	0	0	4	3.857143	1	2	1	0	2	1
13	0	4	4	3	3	2	1	1	1	1	1	1	1	1	1	1	1	1	2	2	1.4	2.285714	3.5	1	1	1	3	1	1	0	0	0	0	0	0	0	0	0	0	0	0	4.5	4.857143	1	0	0	1	1	1
14	1	4	4	4	4	1	2	1	1	2	1	2	1	1	1	1	1	1	1	4	1.8	3.285714	2.25	2	4	1	1	2	0	1	0	0	1	0	1	0	0	0	0	0	0	5	5	1	0	1	1	3	0
12	0	4	4	4	4	2	2	1	1	1	1	1	2	1	1	1	2	1	1	1	1	3	3.5	1	5	1	1	1	1	1	0	0	0	0	0	1	0	0	0	1	0	4.333333	5	1	0	1	0	4	0
13	0	4	4	4	4	2	2	2	2	1	1	1	1	1	1	1	1	1	1	1	3	2.428571	1.75	2	5	1	1	1	1	1	1	1	0	0	0	0	0	0	0	0	0	5	4.571429	1	0	1	1	4	0
10	1	2	1	4	3	1	1	2	2	1	1	1	1	1	1	1	1	1	1	1	1.6	1.714286	3.25	2	3	1	3	1	0	0	1	1	0	0	0	0	0	0	0	0	0	4.666667	3.857143	1	0	0	0	2	1
11	0	4	4	4	4	2	1	2	1	1	1	2	2	2	1	1	1	1	1	1	3.333333	2.666667	2.75	0	4	0	3	2	1	0	1	0	0	0	1	1	1	0	0	0	0	2.666667	4.857143	1	1	0	0	4	1
13	1	1	1	1	1	2	2	1	1	1	1	2	1	1	1	1	1	1	1	1	1	2.285714	3	1	4	1	1	2	1	1	0	0	0	0	1	0	0	0	0	0	0	4.666667	5	1	0	0	1	3	0
13	0	3	3	1	1	1	2	1	1	1	1	3	1	1	1	1	1	1	1	1	1.6	2.714286	4	1	1	1	3	2	0	1	0	0	0	0	1	0	0	0	0	0	0	5	5	1	1	1	1	2	1
10	0	4	4	4	4	1	1	1	1	1	1	1	1	1	1	1	1	1	1	1	1.8	2.142857	1.75	2	4	0	2	2	0	0	0	0	0	0	0	0	0	0	0	0	0	5	5	1	0	1	0	0	0
11	0	4	4	4	4	1	1	1	3	2	1	1	1	1	1	1	1	1	1	1	2.2	1.428571	3.25	2	3	1	3	1	0	0	0	1	1	0	0	0	0	0	0	0	0	3.666667	4.571429	1	0	0	0	2	1
14	0			2	2	1	1	1	1	1	1	1	1	1	1	1	1	1	3	1	2.2	1.571429	4	2	2	1	1	2	0	0	0	0	0	0	0	0	0	0	0	0	0	4.666667	3.857143	1	0	0	1	0	0
11	1	2	2	3	3	1	2	1	1	1	1	2	1	1	1	1	1	1	1	1	1.6	2.428571	4	2	5	1	1	1	0	1	0	0	0	0	1	0	0	0	0	0	0	5	4.428571	1	0	0	0	2	0
13	1	3	3	3	4	3	1	1	1	1	1	2	2	1	1	1	1	1	1	1	1.8	3.285714	4	2	2	1	2	2	1	0	0	0	0	0	1	1	0	0	0	0	0	5	4.428571	1	2	0	1	3	0
11	1	4	4	4	4	1	1	1	1	1	1	1	1	1	2	1	1	1	1	1	1	3.142857	2.5	2	5	1	3	2	0	0	0	0	0	0	0	0	0	1	0	0	0	3.666667	4.428571	1	1	1	0	1	1
11	1	3	3	2	1	2	1	1	1	1	1	1	1	1	1	1	1	1	1	1	1.4	2.428571	4	2	2	1	1	2	1	0	0	0	0	0	0	0	0	0	0	0	0	3.5	4.142857	1	0	0	0	1	0
11	0	4	4	4	1	2	2	1	1	3	1	1	2	1	2	1	1	1	1	1	1	2.428571	2.25	2	5	0	3	1	1	1	0	0	1	0	0	1	0	1	0	0	0	4.333333	5	1	1	0	0	4	1
12	0	3	3	1	3	1	1	1	1	1	1	1	1	1	2	1	1	1	1	1	1.2	1.428571	1	1	4	0	3	1	0	0	0	0	0	0	0	0	0	1	0	0	0	5	5	1	1	0	0	1	1
11	0	3	3	1	3	1	1	1	1	1	1	1	1	1	1	999	1	1	1	1	1	1.571429	1.5	2	3	1	3	1	0	0	0	0	0	0	0	0	0	0		0	0	4.333333	3.571429	1	0	0	0	0	1
14	0	4	4	4	4	1	1	1	1	1	1	2	1	1	1	2	1	1	1	1	1	1.714286	3	1	2	0	1	1	0	0	0	0	0	0	1	0	0	0	1	0	0	5	5	1	1	0	1	2	0
14	0	4	4	4	4	2	2	2	2	1	1	2	2	2	1	2	2	1	2	2	2.6	2.571429	3.75	2	2	0	3	1	1	1	1	1	0	0	1	1	1	0	1	1	0	4.666667	4.571429	1	1	0	1	4	1
10	1	4	4	4	4	1	1	1	1	1	1	2	1	1	1	1	1	1	1	1	1.6	3.285714	3	2	2	1	3	1	0	0	0	0	0	0	1	0	0	0	0	0	0	5	4.142857	1	0	0	0	1	1
11	0	4	4	4	4	1	1	1	1	1	1	3	1	1	1	1	1	1	1	1	1	3.285714	1.75	2	5	1	3	1	0	0	0	0	0	0	1	0	0	0	0	0	0	4.333333	5	1	0	1	0	1	1
12	1	4	4	4	4	1	1	1	1	1	1	1	1	1	1	1	1	1	1	1	1.6	4	3	1	5	1	3	2	0	0	0	0	0	0	0	0	0	0	0	0	0	5	5	1	0	1	0	0	1
14	0	4	4	4	4	2	1	1	1	1	1	2	1	1	1	1	1	1	3	3	1	2.142857	2.5	2	5	1	3	1	1	0	0	0	0	0	1	0	0	0	0	0	0	3.5	3.142857	1	0	1	1	2	1
13	1	4	4	4	4	1	1	1	1	1	1	2	1	1	2	1	1	1	1	1	1.4	1.857143	2	2	5	0		0	0	0	0	0	0	0	1	0	0	1	0	0	0	3.5	5	1	1	0	1	2
10	1	4	4	4	4	1	1	1	1	1	1	1	1	1	1	1	1	1	1	1	1	2.428571	1.75	2	5	1	1	1	0	0	0	0	0	0	0	0	0	0	0	0	0	4.5	4.428571	1	0	1	0	0	0
10	1	4	4	4	4	1	1	1	1	1	1	1	1	1	1	1	1	1	4	1	1	1.333333	3.75	2	3	0	2	1	0	0	0	0	0	0	0	0	0	0	0	0	0	4.833333	4.571429	1	1	0	0	0	0
12	1	4	4	4	4	3	2	1	2	1	1	1	1	1	1	1	1	1	1	1	1	4	4	2	4	1	2	1	1	1	0	1	0	0	0	0	0	0	0	0	0	4.333333	5	1	1	1	0	3	0
11	1	3	2	4	4	1	1	1	1	1	1	1	1	2	2	1	1	1	1	1	1.666667	1	3	0	2	1	2	1	0	0	0	0	0	0	0	0	1	1	0	0	0	5	4.857143	1	0	1	0	2	0
11	0	4	4	4	4	1	1	1	1	1	1	1	1	1	1	1	1	1	1	1	3	3.285714	2.25	2	5	1	2	1	0	0	0	0	0	0	0	0	0	0	0	0	0	4.666667	5	1	0	1	0	0	0
11	1	4	4	4	4	2	2	2	1	2	1	1	1	1	1	1	1	1	4	1	1	3.571429	3.25	2	5	1	3	1	1	1	1	0	1	0	0	0	0	0	0	0	0	5	4.714286	1	0	1	0	4	1
14	0	4	4	4	4	2	2	1	1	1	1	1	1	1	1	1	1	1	1	1	1	2.571429	2	2	2	1	2	2	1	1	0	0	0	0	0	0	0	0	0	0	0	5	4.428571	1	1	1	1	2	0
12	1	3	4	4	4	1	1	1	1	1	1	2	1	1	1	1	1	1	1	1	1	1.833333	2.25	0	5	0		0	0	0	0	0	0	0	1	0	0	0	0	0	0	3.666667	4.857143	1	1	0	0	1
11	1	4	4	4	4	2	2	1	1	1	1	1	1	2	1	1	1	1	3	2	1	2	4	2	4	0	2	1	1	1	0	0	0	0	0	0	1	0	0	0	0	4.833333	4.142857	1	1	0	0	3	0
14	0	4	4	4	4	1	1	1	3	1	1	3	1	1	1	1	1	1	1	1	2.2	4	2.25	2	1	1	3	2	0	0	0	1	0	0	1	0	0	0	0	0	0	5	5	1	0	1	1	2	1
14	0	3	3	3	3	1	1	2		1	1	1	1	2	1	1	1	1	2	2	2.4	2.857143	3.75	2	2	0	3	1	0	0	1		0	0	0	0	1	0	0	0	0	4.833333	4.428571	1	0	0	1	2	1
10	1	4	3	4	4	2	1	1	2	1	1	2	1	999	1	2	1	1	1	4	1.333333	2.333333	2.5	0	1	0	3	2	1	0	0	1	0	0	1	0		0	1	0	0	3.666667	4.714286	1	0	0	0	4	1
10	1	4	4	2	4	1	2	3	1	1	1	2	1	1	1	1	1	1	1	1	1	1.833333	3	0	1	0	2	1	0	1	1	0	0	0	1	0	0	0	0	0	0	4.666667	2.857143	1	2	1	0	3	0
13	0	4	4	4	4	2	1	1	1	2	1	2	1	1	1	1	1	1	1	1	1.4	3	2.25	2	5	1	2	2	1	0	0	0	1	0	1	0	0	0	0	0	0	3.833333	4	1	0	0	1	3	0
13	1	4	3	3	2	2	1	1	1	1	1	1	1	1	1	1	1	1	1	1	1	1.428571	2.25	2	5	0	1	1	1	0	0	0	0	0	0	0	0	0	0	0	0	4	5	1	0	1	1	1	0
14	0	4	4	4	4	3	3	3	1	1	1	1	1	1	1	1	1	1	1	1	1	3.571429	1.75	2	4	0	3	2	1	1	1	0	0	0	0	0	0	0	0	0	0	4.833333	5	1	0	0	1	3	1
13	0	4	4	3	4	2	2	2	1	1	1	1	1	1	1	1	1	1	4	4	2.6	3.285714	2.75	2	4	0	3	2	1	1	1	0	0	0	0	0	0	0	0	0	0	5	5	1	2	0	1	3	1
10	0	4	4	4	4	1	2	1	1	1	1	1	1	1	1	1	1	1	1	1	1	2.5	3	0	4	1	3	1	0	1	0	0	0	0	0	0	0	0	0	0	0	4.666667	4.428571	1	2	1	0	1	1
13	0	4	4	4	4	2	2	1	1	1	1	1	1	1	1	1	1	1	1	1	1.4	2.428571	2.75	2	5	0	3	1	1	1	0	0	0	0	0	0	0	0	0	0	0	3.666667	3.285714	1	0	1	1	2	1
10	0	4	4	4	4	2	2	1	1	1	1	2	1	1	1	1	1	1	1	1	2.2	2.714286	2.25	2	5	1	3	1	1	1	0	0	0	0	1	0	0	0	0	0	0	4.333333	4.428571	1	0	1	0	3	1
13	1	3	1	4	3	1	1	1	1	1	1	2	999	1	1	1	1	1	1	4	1	2.285714	3.25	2	4	1	1	2	0	0	0	0	0	0	1		0	0	0	0	0	4.166667	2.714286	1	1	0	1	1	0
10	1	4	3	2	1	1	1	1	1	1	1	3	1	1	1	1	1	1	1	999	3.333333	3	1	0	1	0	2	2	0	0	0	0	0	0	1	0	0	0	0	0	0	3.5	4.142857	1	0	1	0	1	0
10	0	4	4	4	4	1	1	1	1	1	1	1	1	1	1	1	1	1	1	1	1	1.166667	3	0	2		1	2	0	0	0	0	0	0	0	0	0	0	0	0	0	5	5	1	0	0	0	0	0
13	1	3	2	3	4	2	1	1	1	1	1	2	1	1	1	1	1	1	1	1	1.4	2	2.5	2	3	0	2	1	1	0	0	0	0	0	1	0	0	0	0	0	0	5	5	1	0	0	1	2	0
11	1	3	3	3	4	1	1	1	1	1	1	1	1	1	1	1	1	1	999	1	1	1.857143	2.5	2	5	1	1	1	0	0	0	0	0	0	0	0	0	0	0	0	0	5	5	1	0	0	0	0	0
12	0	4	4	4	4	2	1	1	1	1	1	2	1	1	1	1	1	1	3	3	2.6	2.714286	3.25	2	4	0		0	1	0	0	0	0	0	1	0	0	0	0	0	0	4.333333	5	1	0	0	0	2
11	1	3	4	3	4	3	2	2	1	1	1	2	2	1	1	1		1	1	1	1.6	1.857143	2.25	2	2	0	2	1	1	1	1	0	0	0	1	1	0	0	0		0	4.833333	4.285714	1	2	0	0	4	0
11	1	4	4	4	4	1	1	1	3	2	1	1	1	1	1	1	1	1	1	4	1.6	2.428571	2.75	2	2	1	2	1	0	0	0	1	1	0	0	0	0	0	0	0	0	5	5	1	2	0	0	2	0
12	1	4	4	4	4	1	1	1	1	1	1	2	1	1	999	1	1	1	1	1	1.4	2.857143	2.5	2	1	1	2	2	0	0	0	0	0	0	1	0	0		0	0	0	3.833333	5	1	0	1	0	1	0
11	1	4	1	1	1	2	1	1	1	3	1	2	1	1	1	1	1	1	3	1	1.4	3	3.5	2	2	0	2	2	1	0	0	0	1	0	1	0	0	0	0	0	0	3	4.428571	1	1	0	0	3	0
11	0	4	4	4	1	3	1	1	1	1	1	1	1	1	1	1	1	1	4	3	1	1.666667	2.25	0	1	1	2	1	1	0	0	0	0	0	0	0	0	0	0	0	0	4	4.142857	1	1	1	0	1	0
12	1	4	4	4	4	1	1	1		1	999	1	1	1	1	1	1	1	1	1	1	1.571429	3.25	2	5	0		0	0	0	0		0		0	0	0	0	0	0	0	4	4.142857	1	0	0	0	0
14	1	2	4	2	2	1	1	1	1	1	1	1	1	1	1	1	1	1	1	1	3.2	3.142857	4	2	4	1		0	0	0	0	0	0	0	0	0	0	0	0	0	0	5	4.428571	1	0	0	1	0
14	1	4	4	4	4	1	1	1	1	1	1	2	1	1	1	1	1	1	1	4	1.4	2.571429	4	2	3	0	1	2	0	0	0	0	0	0	1	0	0	0	0	0	0	4.5	5	1	0	0	1	1	0
12	0	4	4	4	4	1	1	1	1	1	1	1	1	1	1	1	1	1	1	4	1	2.285714	1.75	2	4	0	3	1	0	0	0	0	0	0	0	0	0	0	0	0	0	5	5	1	0	0	0	0	1
14	1	3	3	3	3	1	1	1	1	1	1	1	1	1	1	1	1	999	4	1	1.6	4	3.25	2	5	1	2	2	0	0	0	0	0	0	0	0	0	0	0	0		4.5	5	1	2	1	1	0	0
10	0	4	4	4	4	3	1	1	1	1	1	1	2	1	2	1	1	1	3	3	1	2.666667	3.25	2	4	1	3	1	1	0	0	0	0	0	0	1	0	1	0	0	0	3.5	3.571429	1	0	0	0	3	1
14	0	4	4	4	4	1	1	1	1	1	1	2	1	1	1	1	1	1	1	2	2	2.714286	2.75	2	4	0	3	1	0	0	0	0	0	0	1	0	0	0	0	0	0	4.666667	5	1	1	1	1	1	1
10	1	4	4	3	4	1	1	1	2	1	1	3	1	1	1	1	1	1	1	1	1.2	1.571429	2.25	2	2	1	1	1	0	0	0	1	0	0	1	0	0	0	0	0	0	5	5	1	0	0	0	2	0
11	0	4	4	4	4	1	1	1	1	1	1	1	1	1	1	1	1	1	1	1	1	3.833333	3.25	0	1	1	3	1	0	0	0	0	0	0	0	0	0	0	0	0	0	4.333333	4.857143	1	2	1	0	0	1
12	1	3	4	4	4	2	2	1	1	1	1	1	1	1	2	1	1	1	1	1	1	2.333333	2.25	0	3	0	2	1	1	1	0	0	0	0	0	0	0	1	0	0	0	4.333333	4.428571	1	0	1	0	3	0
14	1	1	4	4	4	1	1	1	1	1	1	1	1	1	1	1	1	1	1	1	3.2	3.285714	4	2	4	1	3	2	0	0	0	0	0	0	0	0	0	0	0	0	0	5	5	1	0	1	1	0	1
14	1	4	2	4	4	1	1	1	2	1	1	2	1	1	2	2	1	1	1	3	2.333333	2.666667	3.25	0	5	1	1	1	0	0	0	1	0	0	1	0	0	1	1	0	0	3	3.571429	1	1	0	1	4	0
12	0	4	4	4	4	1	1	1	1	1	1	1	2	1	1	1	1	1	1	1	3.2	2.857143	3.5	2	5	0	3	2	0	0	0	0	0	0	0	1	0	0	0	0	0	2.666667	4.428571	1	1	0	0	1	1
11	1	3	2	3	3	1	1	1	1	1	1	2	1	2	1	1	1	1	1	1	1	1.5	3	0	2	0	3	1	0	0	0	0	0	0	1	0	1	0	0	0	0	3.666667	3.857143	1	1	1	0	2	1
14	0	4	4	4	4	2	2	2	1	1	1	1	1	1	2	1	1	1	3	3	1.8	3.142857	1.75	2	5	1	3	2	1	1	1	0	0	0	0	0	0	1	0	0	0	5	5	1	2	0	1	4	1
10	1	4	4	4	4	1	1	1	1	1	2	2	1	1	1	1	1	1	1	1	1	2.714286	1.25	1	2	1	3	1	0	0	0	0	0	1	1	0	0	0	0	0	0	4.666667	4.714286	1	0	1	0	2	1
12	1	4	4	4	4	2	2	2	2	1	1	1	1	1	1	1	1	1	1	1	1	1.714286	3.5	2	1	0	1	1	1	1	1	1	0	0	0	0	0	0	0	0	0	1.5	4.285714	1	1	1	0	4	0
14	1	4	4	4	4	2	2	1	1	1	1	1	1	1	1	1	1	1	1	1	2.8	3.857143	4	1	4	0	3	1	1	1	0	0	0	0	0	0	0	0	0	0	0	5	5	1	0	1	1	2	1
13	1	3	4	3	4	1	1	1	1	2	1	1	1	1	1	1	1	1	1	1	1.2	2.857143	3.5	2	3	0	1	1	0	0	0	0	1	0	0	0	0	0	0	0	0	3.666667	4.857143	1	1	1	1	1	0
14	1	3	3	4	4	2	1	1	1	2	1	1	1	1	1	1	2	1	4	4	2	2.333333	2.25	2	2	1	1	2	1	0	0	0	1	0	0	0	0	0	0	1	0	4.833333	4	1	0	1	1	3	0
10	1	3	4	3	3	1	1	1	1	1	1	1	1	1	1	1	1	1	1	1	2	2.285714	4	2	3	0	0	1	0	0	0	0	0	0	0	0	0	0	0	0	0	5	5	1	2	0	0	0	0
10	0	4	4	4	4	2	1	1	1	1	1	2	2	1	1	1	1	1	3	3	1	2.285714	3	2	3	0	3	1	1	0	0	0	0	0	1	1	0	0	0	0	0	2.833333	3.714286	1	0	0	0	3	1
14	1	4	4	4	4	2	1	1	1	1	1	1	1	1	1	1	1	1	1	1	1	3	3.25	1	2	1	2	1	1	0	0	0	0	0	0	0	0	0	0	0	0	5	4.571429	1	0	1	1	1	0
12	1	4	4	3	4	2	1	1	1	1	1	3	2	2	1	2	1	1	1	1	1.666667	2.833333	3.25	0	1	0	3	1	1	0	0	0	0	0	1	1	1	0	1	0	0	4.333333	2.142857	1	1	1	0	4	1
12	1	4	4	4	4	1	1	1	1	1	1	1	1	1	1	1	1	1	4	1	1	2.285714	2	2	1	1	1	2	0	0	0	0	0	0	0	0	0	0	0	0	0	4.5	4.857143	1	0	0	0	0	0
10	0	4	4	4	4	2	1	1	1	1	1	1	1	1	1	1	1	1	1	1	2.6	1.857143	3.25	2	3	0	2	1	1	0	0	0	0	0	0	0	0	0	0	0	0	3.5	4.428571	1	0	0	0	1	0
11	0	4	4	4	4	1	1	1	1	1	1	2	1	1	1	1	1	1	1	1	2.2	1.833333	2.75	2	5	0	3	2	0	0	0	0	0	0	1	0	0	0	0	0	0	5	5	1	0	0	0	1	1
11	1	2	4	2	2	1	1	1	1	1	1	2	1	1	1	2	1	1	1	4	1.4	2.428571	1.75	2	1	1	2	2	0	0	0	0	0	0	1	0	0	0	1	0	0	5	4.857143	1	0	0	0	2	0
12	0	4	4	4	4	1	3	1	1	1	1	1	1	1	1	1	1	1	3	1	1	2.833333	1.75	0	3	1	3	1	0	1	0	0	0	0	0	0	0	0	0	0	0	3.666667	3.285714	1	1	1	0	1	1
13	1	3	4	3	4	1	1	1	1	1	1	1	2	1	1	1	1	1	1	1	1.2	2.571429	1.5	2	5	1	2	1	0	0	0	0	0	0	0	1	0	0	0	0	0	4.833333	5	1	0	1	1	1	0
14	1	3	2	4	2	2	1	1	1	1	1	1	2	2	1	1	1	1	3	4	1.4	2.571429	3.75	2	4	0	1	2	1	0	0	0	0	0	0	1	1	0	0	0	0	5	4.714286	1	0	0	1	3	0
13	0	4	4	4	4	1	1	1	2	1	1	1	1	1	1		1	1	3	1	2.2	2.428571	4	1	4	0	3	2	0	0	0	1	0	0	0	0	0	0		0	0	1.833333	3.857143	1	2	0	1	1	1
14	0	4	4	4	4	1	1	1	1	1	1	2	1	2	1	1	1	1	1	1	2.4	2	3.25	2	2	1	2	2	0	0	0	0	0	0	1	0	1	0	0	0	0	4.5	4.571429	1	1	0	1	2	0
13	0	3	3	3	3	3	1	1	2	1	1	2	1	1	2	1	1	1	1	1	1.6	2.857143	4	1	4	0	3	2	1	0	0	1	0	0	1	0	0	1	0	0	0	5	4.428571	1	0	0	1	4	1
11	1	4	4	4	4	1	2	1	1	1	1	2	1	1	1	1	1	1	1	1	1	2.5	3.25	0	1	1	2	1	0	1	0	0	0	0	1	0	0	0	0	0	0	4.333333	5	1	0	1	0	2	0
10	1	4	4	4	4	1	1	1	1	1	1	1	1	1	1	1	1	1	4	4	1.4	3	4	2	3	0	3	1	0	0	0	0	0	0	0	0	0	0	0	0	0	4.5	4.428571	1	1	0	0	0	1
11	0	4	4	4	4	1	1	1	1	1	1	1	1	1	1	1	1	1	1	1	1.8	2.857143	3.25	2	4	0	2	2	0	0	0	0	0	0	0	0	0	0	0	0	0	4.333333	5	1	0	1	0	0	0
13	1	4	4	4	4	2	2	1	1	1	1	2	1	2	1	1	1	1	1	1	1	2.857143	2	1	5	1	3	2	1	1	0	0	0	0	1	0	1	0	0	0	0	4.5	5	1	0	1	1	4	1
10	0	4	4	4	4	1	1	1	1	1	1	1	1	1	1	1	1	1	3	4	1.333333	1.5	2.75	0	1	1	3	1	0	0	0	0	0	0	0	0	0	0	0	0	0	4.5	4.285714	1	1	1	0	0	1
12	0	4	4	4	4	1	1	1	1	1	1	2	1	1	1	1	1	1	1	1	2	1	2.5	0	2	1	3	1	0	0	0	0	0	0	1	0	0	0	0	0	0	3	3.285714	1	0	0	0	1	1
11	0	4	4	2	4	2	2	1	1	1	1	1	2	2	1	1	1	1	4	1	2.4	1.857143	1	2	3	1	2	2	1	1	0	0	0	0	0	1	1	0	0	0	0	2.333333	4	1	0	0	0	4	0
12	0	4	4	4	4	1	1	1	1	1	1	1	1	1	1	1	1	1	3	1	2.6	2.857143	3	2	3	0	3	2	0	0	0	0	0	0	0	0	0	0	0	0	0	4.666667	4	1	0	1	0	0	1
10	1	3	3	2	3	1	2	999	2	1	2	1	1	1	1	1	1	1	1	1	1.4	1.428571	1	2	3	0	2	1	0	1		1	0	1	0	0	0	0	0	0	0	4.666667	3.571429	1	2	0	0	3	0
11	1	4	4	4	4	1	1	1	1	1	1	1	1	1	1	1	1	1	1	1	1	2.428571	2.75	2	3	1	3	2	0	0	0	0	0	0	0	0	0	0	0	0	0	4.666667	4.857143	1	0	0	0	0	1
10	0	4	4	4	4	2	1	1	1	1	1	1	1	1	1	1	1	1	3	1	2	2.285714	2	1	3	1	3	1	1	0	0	0	0	0	0	0	0	0	0	0	0	3	4.142857	1	0	1	0	1	1
11	1	4	4	4	4	1	1	1	1	1	1	2	1	1	1	1	1	1	1	1	1.2	2.285714	2.25	2	3	0	2	2	0	0	0	0	0	0	1	0	0	0	0	0	0	4.833333	5	1	1	1	0	1	0
11	0	4	4	4	4	2	2	2	1	1	1	1	1	1	1	2	1	1	1	1	2.6	3	4	2	4	0	2	1	1	1	1	0	0	0	0	0	0	0	1	0	0	4.333333	3.857143	1	0	1	0	4	0
13	0	4	4	4	4	1	1	1	1	1	1	2	1	1	1	1	1	1	1	3	1	2.142857	4	1	2	0	3	2	0	0	0	0	0	0	1	0	0	0	0	0	0	4.666667	3.571429	1	0	0	1	1	1
10	0	4	4	4	4	1	1	1	1	1	1	2	1	1	2	1	1	1	2	3	1	2	3	0	3	1	2	1	0	0	0	0	0	0	1	0	0	1	0	0	0	4.666667	4.857143	1	1	1	0	2	0
10	1	2	2	2	3	1	1	1	3	1	1	1	1	2	1	1	1	1	1	1	1	2.285714	1.25	2	1	0	3	2	0	0	0	1	0	0	0	0	1	0	0	0	0	5	5	1	2	1	0	2	1
12	0	4	4	4	4	2	1	1	1	1	1	2	1	1	1	1	1	1	1	3	1.4	2.571429	2	2	2	1	1	1	1	0	0	0	0	0	1	0	0	0	0	0	0	4.333333	5	1	0	0	0	2	0
14	1	4	4	4	4	3	2	1	1	1	1	2	1	1	1	1	1	1	4	4	1.4	3.857143	4	1	1	1	1	2	1	1	0	0	0	0	1	0	0	0	0	0	0	3.833333	3.857143	1	1	0	1	3	0
13	0	4	4	4	4	1	1	1	1	1	1	1	1	1	1	1	1	1	1	1	1	2.5	1	0	2	1	3	1	0	0	0	0	0	0	0	0	0	0	0	0	0	4.333333	5	1	1	0	1	0	1
12	1	4	4	4	4	1	1	1	1	1	1	1	1	1	2	1	1	1	1	1	1.4	2.571429	4	2	3	1	2	2	0	0	0	0	0	0	0	0	0	1	0	0	0	5	4.428571	1	0	0	0	1	0
12	0	4	4	4	4	1	1	1	3	3	1	2	1	1	1	1	1	1	3	1	1	3.285714	4	2	5	1	3	2	0	0	0	1	1	0	1	0	0	0	0	0	0	5	3.857143	1	0	0	0	3	1
13	0	4	4	4	4	2	1	1	1	2	1	2	1	1	1	1	1	1	1	1	1.6	3.285714	3.25	2	4	0	1	2	1	0	0	0	1	0	1	0	0	0	0	0	0	2.333333	3.857143	1	0	1	1	3	0
13	0	4	4	4	4	1	1	1	1	1	1	1	1	1	1	1	1	1	1	3	1	2	2.5	2	5	1	1	1	0	0	0	0	0	0	0	0	0	0	0	0	0	4.333333	4.571429	1	0	1	1	0	0
12	0	4	4	2	1	1	1	1	1	1	1	1	1	1	1	1	1	1	1	1	1	3	2	2	5	1	3	1	0	0	0	0	0	0	0	0	0	0	0	0	0	5	5	1	0	0	0	0	1
10	0	4	4	4	4	2	1	1	1	1	1	2	2	1	1	1	1	1	1	1	1	2.571429	3.5	2	2	1	3	1	1	0	0	0	0	0	1	1	0	0	0	0	0	4.666667	4.714286	1	0	1	0	3	1
13	1	4	4	3	4	1	1	1	1	1	1	1	2	2	2	1	1	1	1	1	2.2	1.857143	1.75	2	4	0		1	0	0	0	0	0	0	0	1	1	1	0	0	0	3.666667	3.857143	1	0	1	1	3
10	1	4	4	4	4	1	1	1	1	1	1	1	1	1	1	1	1	1	1	1	1	1.714286	1.75	2	4	1	2	1	0	0	0	0	0	0	0	0	0	0	0	0	0	5	4.428571	1	0	0	0	0	0
12	0	4	4	4		999	999	1	1	1	999	999	1	2	1	1	1	999	1	1	2	2.571429	3.75	1	5	1	3	2			0	0	0			0	1	0	0	0		3.666667	3.666667	1	1	0	0		1
12	1	4	4	4	4	1	1	1	1	1	1	2	1	2	1	1	1	1	1	1	1.8	2.857143	2	2	4	1	1	2	0	0	0	0	0	0	1	0	1	0	0	0	0	4.666667	5	1	1	0	0	2	0
10	1	3	4	4	4	1	1	1	1	2	1	1	1	1	1	1	1	1	1	1	1	2.285714	2.25	1	2	1	3	2	0	0	0	0	1	0	0	0	0	0	0	0	0	4.333333	5	1	2	1	0	1	1
11	1	3	3	3	4	1	1	1	1	1	1	1	1	1	1	1	1	1	1	1	1	2.142857	2.25	2	2	1	3	2	0	0	0	0	0	0	0	0	0	0	0	0	0	4.833333	5	1	0	0	0	0	1
13	0	3	3	4	4	1	1	1	1	1	1	2	1	1	1	1	1	1	1	1	1.4	2.571429	3.5	2	2	0	2	1	0	0	0	0	0	0	1	0	0	0	0	0	0	4	4	1	1	0	1	1	0
10	1	3	2	3	4	1	1	1	1	1	1	1	2	1	1	1	1	1	1	1	1.666667	3	2.25	0	1	1	1	1	0	0	0	0	0	0	0	1	0	0	0	0	0	5	5	1	1	0	0	1	0
10	0	3	3	1	4	2	2	1	1	1	1	1	1	1	1	2	1	1	4	3	2	2.285714	2.75	2	2	1	2	1	1	1	0	0	0	0	0	0	0	0	1	0	0	5	4.428571	1	1	0	0	3	0
13	0	4	4	4	4	3	2	1	3	1	1	2	1	2	1	1	2	1	1	1	2.2	2.142857	3.25	1	2	0	3	1	1	1	0	1	0	0	1	0	1	0	0	1	0	5	4.428571	1	0	1	1	4	1
13	0	4	4	4	4	1	1	1	1	1	1	1	1	1	1	1	1	1	1	1	1.6	2.285714	1.25	2	2	0	3	1	0	0	0	0	0	0	0	0	0	0	0	0	0	5	4.142857	1	0	0	1	0	1
13	0	2	4	4	4	2	2	1	1	1	1	1	1	1	1	1	1	1	1	1	4	2.5	3.25	0	4	1	3	2	1	1	0	0	0	0	0	0	0	0	0	0	0	4.333333	5	1	2	1	1	2	1
10	1	2	3	3	4	3	1	3	1	1	1	1	2	1	1	1	1	1	1	1	1.6	2	3.25	2	3	1	1	1	1	0	1	0	0	0	0	1	0	0	0	0	0	5	4.428571	1	1	1	0	3	0
14	0	4	4	4	4	1	1	2	1	1	1	3	1	1	1	1	1	1	1	1	1	1.285714	2.25	2	1	1	1	1	0	0	1	0	0	0	1	0	0	0	0	0	0	2.333333	3.857143	1	1	0	1	2	0
13	1	4	4	4	4	1	1	1	1	1	1	1	1	1	1	1	1	1	1	1	1.4	2.857143	4	1	4	1	3	2	0	0	0	0	0	0	0	0	0	0	0	0	0	5	4.714286	1	0	0	1	0	1
14	0	3	1	1	3	2	2	2	1	2	1	3	2	2	1	2	2	2	1	1	1	1.714286	2.25	1	5	1	1	2	1	1	1	0	1	0	1	1	1	0	1	1	1	5	5	1	2	1	1	4	0
14	0	4	4	4	4	2	2	1	2	2	1	1	1	1	1	1	1	1	1	1	2.8	3.285714	4	2	4	0	3	2	1	1	0	1	1	0	0	0	0	0	0	0	0	4.666667	5	1	0	0	1	4	1
12	0	4	4	4	4	999	999	1	1	999	1	2	1	1	1	999	1	1	1	1	2.5	2.571429	1.75	1	5	1	3	1			0	0		0	1	0	0	0		0	0	2.833333	4.428571	1	2	0	0	1	1
13	1	3	4	3	4	1	1	1	1	1	1	1	2	2	1	1	1	1	1	1	3.2	3.285714	4	2	5	1	2	2	0	0	0	0	0	0	0	1	1	0	0	0	0	3.166667	4.571429	1	0	0	1	2	0
13	1	4	4	4	4	2	1	1	1	1	1	1	1	2	1	1	1	1	1	3	1	2.833333	1	0	1	1	3	2	1	0	0	0	0	0	0	0	1	0	0	0	0	4.666667	5	1	1	1	1	2	1
10	0	4	4	4	4	1	1	1	1	1	1	1	1	1	1	1	1	1	1	1	1.8	3.142857	1	2	4	0	3	2	0	0	0	0	0	0	0	0	0	0	0	0	0	4.666667	4.857143	1	0	1	0	0	1
13	1	4	4	3	4	1	1	1	1	1	1	1	2	999	1	1	1	1	1	1	2	1.833333	2.5	0	4	0	1	1	0	0	0	0	0	0	0	1		0	0	0	0	4	4.714286	1	0	1	1	1	0
11	0	4	4	4	4	3	3	1	1	1	1	1	3	1	1	1	1	1	3	3	2.8	3.571429	3.25	1	3	1	3	1	1	1	0	0	0	0	0	1	0	0	0	0	0	4.166667	4.142857	1	0	0	0	3	1
14	1	4	4	4	4	1	1	1	1	1	1	1	1	1	1	1	1	1	1	1	1	2.428571	2	1	3	1		0	0	0	0	0	0	0	0	0	0	0	0	0	0	4.833333	4.571429	1	1	0	1	0
13	1	4	4	4	4	1	1	1	1	1	1	1	1	1	1	1	1	1	1	4	1.4	2	2.25	1	4	0	2	2	0	0	0	0	0	0	0	0	0	0	0	0	0	5	5	1	0	0	1	0	0
11	1	4	4	4	4	1	1	1	1	1	1	1	1	1	1	1	1	1	1	1	1	4	4	2	5	1	1	1	0	0	0	0	0	0	0	0	0	0	0	0	0	5	5	1	0	1	0	0	0
10	1	4	4	3	3	1	1	1	1	1	1	3	1	1	1	1	1	1	1	1	1.2	1.571429	1.25	2		0	3	2	0	0	0	0	0	0	1	0	0	0	0	0	0	5	5	1	2	0	0	1	1
14	0	4	4	4	4	3	1	1	1	1	1	1	1	1	1	1	1	1	1	1	1	3.571429	3.25	2	5	0	3	1	1	0	0	0	0	0	0	0	0	0	0	0	0	5	5	1	0	0	1	1	1
13	1	3	2	4	4	1	1	2	1	2	2	2	2	2	3	1		1	1	1	3.6	2.857143	4	2	5	0	2	2	0	0	1	0	1	1	1	1	1	1	0		0	4.5	4.571429	1	2	0	1	4	0
10	0	4	4	4	4	1	1	1	1	1	1	1	1	1	1	1	1	1	1	1	1	3.571429	2	2	4	1	1	2	0	0	0	0	0	0	0	0	0	0	0	0	0	4.5	4.142857	1	0	1	0	0	0
11	0	4	4	4	4	1	1	1	1	1	1	2	1	1	1	1	1	1	1	1	2.8	3.428571	1.5	2	5	0	2	2	0	0	0	0	0	0	1	0	0	0	0	0	0	3.833333	4.857143	1	0	1	0	1	0
12	0	4	4	4	4	1	2	1	1	1	3	2	1	1	2	1	3	1	3	1	1	3	1.75	2	4	1	3	2	0	1	0	0	0	1	1	0	0	1	0	1	0	4.333333	4.857143	1	2	0	0	4	1
12	0	4	4	4	4	1	1	1	1	1	1	1	1	1	1	1	1	1	1	1	1	1.666667	2.25	0	1	1	3	1	0	0	0	0	0	0	0	0	0	0	0	0	0	5	4.571429	1	0	1	0	0	1
14	0	4	4	4	4	1	1	1	1	1	1	3	1	1	1	1	1	1	1	1	2	2.666667	1	0	1	0	3	1	0	0	0	0	0	0	1	0	0	0	0	0	0	5	3.285714	1	2	0	1	1	1
11	0	4	4	4	4	1	1	1	1	1	1	2	1	1	1	1	1	1	1	1	1	2.166667	3	0	3	0	3	2	0	0	0	0	0	0	1	0	0	0	0	0	0	3.666667	5	1	0	1	0	1	1
13	1	4	4	4	4	2	2	1	1	1	1	1	1	1	1	1	1	1	1	1	1.6	2.285714	2.75	1	3	1	3	2	1	1	0	0	0	0	0	0	0	0	0	0	0	4.5	5	1		1	1	2	1
13	0	2	3	4	3	1	1	1	1	1	1	1	1	1	1	1	1	1	1	1	2.2	1.714286	2.75	2	3	0	3	2	0	0	0	0	0	0	0	0	0	0	0	0	0	4.333333	3.857143	1	0	0	1	0	1
10	0	3	4	4	1	2	1	2	2	1	1	2	2	1	1	2	1	1	1	1	1	1.857143	1.75	2	1	1	3	2	1	0	1	1	0	0	1	1	0	0	1	0	0	5	5	1	1	0	0	4	1
13	0	4	4	4	4	1	1	1	1	1	1	1	1	1	1	1	1	1	1	1	1	2.285714	3	2	4	0	3	2	0	0	0	0	0	0	0	0	0	0	0	0	0	5	5	1	0	0	1	0	1
10	0	3	3	3	4	1	1	1	1	1	1	3	2	999	2	1	1	1	3	1	2	2.166667	3.25	0	4	0	3	2	0	0	0	0	0	0	1	1		1	0	0	0	3	3.571429	1	0	0	0	3	1
14	1	4	4	4	4	1	1	1	1	1	1	1	1	1	1	1	1	1	1	1	1.8	3.285714	4	2	5	1	3	2	0	0	0	0	0	0	0	0	0	0	0	0	0	5	5	1	0	1	1	0	1
12	1	4	4	4	3	1	1	1	1	1	1	3	1	1	1	1	1	1	1	1	1	2.666667	1	0	4	1	2	1	0	0	0	0	0	0	1	0	0	0	0	0	0	4.333333	4.714286	1	1	0	0	1	0
14	1	2	3	2	4	2	1	1	1	1	1	1	2	1	1	1	1	2	1	1	2	3	3.25	0	1	1	2	2	1	0	0	0	0	0	0	1	0	0	0	0	1	3.666667	4.142857	1	1	0	1	3	0
12	1	4	4	4	4	1	1	1	1	1	1	2	1	1	1	1	1	1	1	1	2.8	2.285714	2.25	1	4	1	2	1	0	0	0	0	0	0	1	0	0	0	0	0	0	4.333333	5	1	0	1	0	1	0
11	0	2	2	2	2	1	1	1	2	1	1	1	1	1	1	1	1	1	3	1	3	2.714286	2.75	2	4	1	2	1	0	0	0	1	0	0	0	0	0	0	0	0	0	4.333333	5	1	0	0	0	1	0
13	0	4	4	4	4	2	1	2	1	1	1	2	1	1	1	1	1	1	1	1	2.333333	2	2.5	0	2	0	1	2	1	0	1	0	0	0	1	0	0	0	0	0	0	3.666667	4.857143	1	2	1	1	3	0
10	0	4	4	4	4	2	1	1	1	1	1	1	2	1	1	1	1	1	2	1	1.8	3.285714	3	2	2	1	3	1	1	0	0	0	0	0	0	1	0	0	0	0	0	4	4.428571	1	0	1	0	2	1
12	0	4	4	4	4	1	1	1	1	1	1	2	1	1	1	1	1	1	1	1	1	2.571429	3.5	2	1	0		0	0	0	0	0	0	0	1	0	0	0	0	0	0	3.666667	3.285714	1	1	0	0	1
14	1	4	4	4	4	1	1	1	1	1	1	1	1	1	1	1	1	1	1	1	3.6	4	4	2	1	1	2	2	0	0	0	0	0	0	0	0	0	0	0	0	0	4.333333	5	1	0	1	1	0	0
14	0	4	4	4	4	2	2	1	1	1	1	3	2	1	1	1	1	1	1	1	2.6	2.571429	3.75	1	2	0	3	2	1	1	0	0	0	0	1	1	0	0	0	0	0	4.833333	4.571429	1	0	0	1	4	1
11	0	3	3	3	3	1	1	1	1	1	1	1	1	1	1	1	1	1	1	1	2	1.666667	3	0	1	1	2	2	0	0	0	0	0	0	0	0	0	0	0	0	0	2.2	4.571429	1	0	1	0	0	0
13	1	4	4	4	4	2	1	1	1	1	1	2	1	1	1	1	1	1	1	1	1	2.285714	3.5	2	4	1		0	1	0	0	0	0	0	1	0	0	0	0	0	0	4.666667	4.285714	1	1	0	1	2
11	1		1	1	4	1	1	1	1	1	1	1	1	2	1	1	1	1	1	1	1.4	3.142857	3	2	2	1		0	0	0	0	0	0	0	0	0	1	0	0	0	0	5	5	1	0	0	0	1
10	0	4	4	4	4	1	1	1	1	1	1	3	1	1	1	1	1	1	3	3	1.6	2.428571	3.25	2	1	1	3	2	0	0	0	0	0	0	1	0	0	0	0	0	0	4	4.714286	1	0	0	0	1	1
11	0	4	4	4	4	1	1	1	1	1	1	1	1	1	1	1	1	1	1	1	1	2.857143	3.25	2	5	1	1	2	0	0	0	0	0	0	0	0	0	0	0	0	0	3.5	5	1	1	1	0	0	0
12	1	3	3	3	4	1	1	1	1	1	1	1	1	1	1	1	1	1	1	1	2.8	1.285714	3.75	2	4	0	3	2	0	0	0	0	0	0	0	0	0	0	0	0	0	5	4.428571	1	0	0	0	0	1
10	0	3	4	4	4	1	1	1	1	1	1	1	2	1	2	1	1	1	1	1	2	2.857143	2.75	2	5	0	3	2	0	0	0	0	0	0	0	1	0	1	0	0	0	2.5	3.166667	1	0	0	0	2	1
12	0	4	4	4	4	1	1	1	1	1	1	2	2	1	1	1	1	1	1	1	1	2.666667	3.25	0	5	1	3	1	0	0	0	0	0	0	1	1	0	0	0	0	0	5	5	1	2	0	0	2	1
12	0	4	4	4	4	2	2	1	1	1	1	2	1	1	2	1	1	1	1	4	2.333333	2.4	3.5	0	1	1	3	1	1	1	0	0	0	0	1	0	0	1	0	0	0	5	4.428571	1	1	1	0	4	1
11	0	4	4	4	4	1	2	2	1	1	1	2	1	1	1	1	1	1	4	1	1.2	2.714286	2	2	2	0	3	2	0	1	1	0	0	0	1	0	0	0	0	0	0	4.333333	4.428571	1	0	0	0	3	1
14	1	3	3	3	3	2	1	1	2	2	1	1	2	2	1	1	1	1	2	2	1.4	3.285714	3.75	2	4	0		0	1	0	0	1	1	0	0	1	1	0	0	0	0	5	4.857143	1	0	0	1	4
12	0					1	1	1	1	1	1	1	1	1	1	1	1	1	1	1	1.4	2.428571	1.75	1	4	1	3	2	0	0	0	0	0	0	0	0	0	0	0	0	0	5	5	1	1	0	0	0	1
11	0	4	4	4	4	3	1	1	1	1	1	2	1	3	1	1	1	1	1	1	1	3.428571	1.5	2	3	1	3	1	1	0	0	0	0	0	1	0	1	0	0	0	0	4.333333	4.428571	1	1	1	0	3	1
11	1	4	4	4	4	1	1	1	1	1	1	1	1	1	2	1	1	1	1	1	1	3.428571	1.5	2	4	1	2	2	0	0	0	0	0	0	0	0	0	1	0	0	0	5	4.428571	1	1	0	0	1	0
10	0	4	3	3	1	1	1	1	1	1	1	1	1	1	1	1	1	1	1	3	1	2.285714	1	2	4	1	1	2	0	0	0	0	0	0	0	0	0	0	0	0	0	5	4.714286	1	0	0	0	0	0
14	0	4	1	4	1	1	1	1	3	1	1	1	1	1	1	1	1	1	1	1	2.333333	1.833333	2.25	0	2	0	1	2	0	0	0	1	0	0	0	0	0	0	0	0	0	3.5	5	1	1	1	1	1	0
10	0	3	3	3	4	2	1	1	1	1	1	2	2	1	1	1	1	1	3	1	1.8	1.857143	3	2	4	1	2	1	1	0	0	0	0	0	1	1	0	0	0	0	0	4.5	4.285714	1	0	0	0	3	0
11	0	4	4	4	4	1	1	1	1	1	1	1	1	1	1	1	1	1	1	1	1	2.428571	1.5	2	1	1	3	1	0	0	0	0	0	0	0	0	0	0	0	0	0	4.333333	4.428571	1	1	1	0	0	1
10	1	4	4	3	3	2	1	1	999	1	1	1	1	1	1	1	1	1	1	1	1.4	3.428571	4	2	5	1	1	2	1	0	0		0	0	0	0	0	0	0	0	0	4.666667	3.857143	1	0	0	0	1	0
10	0	4	4	4	4	1	1	1	1	1	1	1	1	2	1	1	1	1	2	3	2.4	1.714286	3	2	5	1	3	2	0	0	0	0	0	0	0	0	1	0	0	0	0	4.833333	2.714286	1	0	0	0	1	1
12	1	4	4	4	4	1	1	1	1	1	1	1	1	1	1	1	1	1	1	1	1	1.714286	2.5	2	1	0	3	1	0	0	0	0	0	0	0	0	0	0	0	0	0	4.666667	3.285714	1	1	0	0	0	1
14	1	4	4	4	4	2	1	1	1	1	1	1	1	1	1	1	1	1	1	1	3.8	3.142857	4	1	3	1	3	1	1	0	0	0	0	0	0	0	0	0	0	0	0	3.5	5	1	0	0	1	1	1
12	1	4	4	4	4	1	1	1	1	1	1	1	1	1	1	1	1	1	1	1	1	2.857143	3.5	2	3	1	1	2	0	0	0	0	0	0	0	0	0	0	0	0	0	5	4.428571	1	0	0	0	0	0
10	0	4	4	3	4	2	2	2	3	2	1	1	1	1	1	1	1	1	3	2	3.333333	2.333333	2	0	1	0	3	2	1	1	1	1	1	0	0	0	0	0	0	0	0	3.833333	3.285714	1	2	0	0	4	1
10	1	4	3	3	4	2	1	1	1	1	1	1	1	3	2	1	1	1	1	4	2	3.142857	4	2	4	0	3	2	1	0	0	0	0	0	0	0	1	1	0	0	0	4.166667	3.714286	1	0	0	0	3	1
10	1	4	4	4	4	1	1	1	1	1	1	1	1	1	1	1	1	1	1	1	1	1.666667	1.5	0	3	0	1	1	0	0	0	0	0	0	0	0	0	0	0	0	0	2.333333	3.857143	1	2	1	0	0	0
11	1	4	4	4	4	1	1	1	1	1	1	1	2	1	1	1	1	1	1	1	1.4	4	1.75	2	4	1	3	1	0	0	0	0	0	0	0	1	0	0	0	0	0	5	3.857143	1	0	0	0	1	1
14	1	4	3	3	4	3	3	3	2	3	1	3	3	3	1	2	1	1	3	3	1	3.5	3.75	0	1	0	3	2	1	1	1	1	1	0	1	1	1	0	1	0	0	5	5	1	2	0	1	4	1
10	1	4	4	4	4	1	1	1	1	1	1	2	1	1	1	1	1	1	1	1	1	2.166667	2	0	1	1	3	1	0	0	0	0	0	0	1	0	0	0	0	0	0	5	5	1	1	1	0	1	1
10	1	4	4	4	4	2	1	1	1	1	1	2	1	1	1	1	1	1	1	1	2	3.285714	2.25	2	5	0	2	2	1	0	0	0	0	0	1	0	0	0	0	0	0	3.833333	3.714286	1	0	0	0	2	0
14	1	4	4	4	4	1	1	1	1	1	1	1	1	1	1	1	1	1	1	4	1	3.142857	2.5	2	1	1	1	1	0	0	0	0	0	0	0	0	0	0	0	0	0	4	4.857143	1	0	0	1	0	0
10	1	4	4	4	4	1	1	1	1	1	1	2	1	1	2	1	1	1	4	4	1	2.285714	2	2	5	1	2	1	0	0	0	0	0	0	1	0	0	1	0	0	0	4	4.571429	1	0	0	0	2	0
14	0	4	4	4	4	2	2	1	1	1	1	3	1	1	1	2	1	1	1	1	1.4	2.428571	2.75	1	3	0	3	1	1	1	0	0	0	0	1	0	0	0	1	0	0	5	5	1	2	1	1	4	1
14	1	4	1	1	1	2	1	1	1	1	1	2	1	1	1	1	1	1	1	3	1.4	2.714286	3.5	2	4	0	3	2	1	0	0	0	0	0	1	0	0	0	0	0	0	4.666667	3.714286	1	0	0	1	2	1
13	1	4	4	4	4	2	1	1	3	2	2	999	2	999	1	2	1	1	1	1	1	2.714286	2.75	2	5	1	1	2	1	0	0	1	1	1		1		0	1	0	0	5	3.857143	1	0	0	1	4	0
11	1	2	1	4	4	1	2	1	3	1	1	1	1	1	1	1	1	1	1	1	2.6	3.166667	3.75	2	5	0	3	2	0	1	0	1	0	0	0	0	0	0	0	0	0	3	3.857143	1	0	0	0	2	1
12	1	2	2	3	4	2	1	1	1	1	1	2	1	1	1	1	1	1	1	1	1.4	1.285714	2.25	2	5	1	3	1	1	0	0	0	0	0	1	0	0	0	0	0	0	4.333333	5	1	0	1	0	2	1
10	0	4	4	4	4	1	1	1	1	1	1	2	1	1	1	1	1	1	1	1	1.6	3.428571	2.5	2	3	0	2	1	0	0	0	0	0	0	1	0	0	0	0	0	0	4.333333	4.428571	1	0	0	0	1	0
12	0	3	3	1	3	2	1	3	999	2	2	1	1	2	1	1	1	1	3	999	1	1.714286	2	2	4	0	0	1	1	0	1		1	1	0	0	1	0	0	0	0	3.5	2.571429	1	0	0	0	4	0
13	0	4	4	4	4	1	1	1	1	1	1	2	1	1	1	1	1	1	4	1	2.2	4	2.5	2	3	1	3	1	0	0	0	0	0	0	1	0	0	0	0	0	0	4.333333	3.285714	1	2	1	1	1	1
12	1	4	3	1	1	2	1	1	1	1	3	2	3	1	1	1	1	1	1	1	2	2.166667	3.75	0	3	1	3	1	1	0	0	0	0	1	1	1	0	0	0	0	0	4.333333	5	1	1	1	0	4	1
13	0	3	3	3	3	2	2	1	1	1	2	3	2	1	2	1	1	1	2	2	1.8	2.714286	3.5	1	1		1	1	1	1	0	0	0	1	1	1	0	1	0	0	0	4	4.142857	1	1	1	1	4	0
12	1	4	4	3	2	1	1	1	2	1	1	1	1	2	2	1	1	1	1	1	1.666667	2.5	3.5	0	2	1	2	2	0	0	0	1	0	0	0	0	1	1	0	0	0	3.333333	4.428571	1	2	1	0	3	0
12	1	3	3	3	3	1	1	1	1	1	1	1	1	1	1	1	1	1	1	1	1	2.142857	1.25	2	3	1	0	1	0	0	0	0	0	0	0	0	0	0	0	0	0	3.833333	5	1	0	1	0	0	0
13	1	4	4	4	4	1	1	1	1	1	1	1	2	1	2	1	1	1	3	4	1.2	1.857143	3.5	2	3	0	3	1	0	0	0	0	0	0	0	1	0	1	0	0	0	5	5	1	2	1	1	2	1
12	1	4	4	4	4	1	1	1	1	1	1	1	1	1	1	1	1	1	1	1	1	2.428571	3.25	2	5	1	2	2	0	0	0	0	0	0	0	0	0	0	0	0	0	5	3.857143	1	0	1	0	0	0
10	0	4	4	4	4	1	1	1	1	1	1	2	1	2	1	1	2	1	3	3	2	2.571429	3.25	2	1	1	1	1	0	0	0	0	0	0	1	0	1	0	0	1	0	4.666667	4.428571	1	2	0	0	3	0
10	0	4	4	4	4	1	1	1	2	1	1	1	1	1	1	1	1	1	1	1	1	1.333333	2.25	0	3	1	3	1	0	0	0	1	0	0	0	0	0	0	0	0	0	5	3.285714	1	0	1	0	1	1
14	0	4	4	4	4	2	2	1	1	1	1	1	1	1	1	1	1	1	1	1	1.6	2.142857	2	1	4	1	3	2	1	1	0	0	0	0	0	0	0	0	0	0	0	4	3.857143	1	2	1	1	2	1
11	0	4	4	4	4	2	1	3	1	1	2	2	2	1	1	1	1	1	1	1	1	2.166667	3	2	3	1	2	1	1	0	1	0	0	1	1	1	0	0	0	0	0	4.333333	4.714286	1	1	0	0	4	0
11	0		4	4	4	1	1	1	1	2	1	1	1	1	2	1	1	1	1	1	1	3.428571	4	2	2	1	1	2	0	0	0	0	1	0	0	0	0	1	0	0	0	1.666667	3.285714	1	2	0	0	2	0
14	0	1	4	1	4	1	1	1	1	1	1	1	1	1	1	1	1	1	1	1	1.2	2.571429	4	1	2	0	1	1	0	0	0	0	0	0	0	0	0	0	0	0	0	3.166667	3.714286	1	1	1	1	0	0
12	0	4	4	4	4	1	1	1	1	1	1	1	1	1	2	1	1	1	1	1	1.666667	2	4	0	3	1	3	1	0	0	0	0	0	0	0	0	0	1	0	0	0	4.833333	5	1	2	0	0	1	1
11	0	4	4	4	4	1	1	1	1	1	1	1	1	1	1	1	1	1	1	1	3.4	3	3.75	2	2	1	3	2	0	0	0	0	0	0	0	0	0	0	0	0	0	4.166667	5	1	1	1	0	0	1
12	0	4	4	4	4	3	1	1	3	1	1	1	2	3	2	1	1	1	1	1	3	3	3	1	2	1	3	2	1	0	0	1	0	0	0	1	1	1	0	0	0	4.666667	4.285714	1	0	1	0	4	1
10	0	4	4	4	4	1	1	1	2	1	1	1	1	2	1	1	1	1	3	3	1	1.666667	2.75	0	1	1	2	2	0	0	0	1	0	0	0	0	1	0	0	0	0	5	4.714286	1	2	0	0	2	0
11	1	2	2	2	2	1	1	1	1	1	1	1	1	1	1	1	1	1	1	1	2	1.571429	3.5	2	4	0	3	1	0	0	0	0	0	0	0	0	0	0	0	0	0	5	3.714286	1	0	0	0	0	1
13	1	1	3	4	4	1	2	2	1	1	1	1	1	1	1	1	1	1	1	2	1	2.285714	1.5	2	5	0	3	2	0	1	1	0	0	0	0	0	0	0	0	0	0	5	5	1	0	0	1	2	1
12	1	2	4	4	4	1	1	1	1	1	1	1	1	1	1	1	1	1	1	1	1	2.142857	2.25	1	4	0	3	1	0	0	0	0	0	0	0	0	0	0	0	0	0	2.333333	4.285714	1	0	0	0	0	1
10	0	4	4	3	3	2	2	1	1	1	1	2	2	1	2	1	1	1	2	2	2.4	2	2.75	1	1	0	2	2	1	1	0	0	0	0	1	1	0	1	0	0	0	3.166667	4.714286	1	1	0	0	4	0
13	1	4	4	4	4	1	1	1	1	2	1	1	1	1	1	1	1	1	1	1	1	2.571429	4	2	3	1	1	1	0	0	0	0	1	0	0	0	0	0	0	0	0	5	5	1	0	0	1	1	0
13	1	4	4	4	4	3	1	3	1	1	3	3	3	3	1	1	1	1	4	4	2.6	2.428571	3	2	3	1	2	2	1	0	1	0	0	1	1	1	1	0	0	0	0	1.5	5	1	1	0	1	4	0
14	0	4	4	4	4	1	1	1	1	1	1	3	1	1	1	1	1	1	3	1	2.6	3	1.5	1	3	0	2	1	0	0	0	0	0	0	1	0	0	0	0	0	0	3.5	5	1	1	0	1	1	0
10	1	4	4	4	1	1	1	1	2	2	1	2	2	1	2	1	1	1	1	1	1	1.714286	3	2	3	1		0	0	0	0	1	1	0	1	1	0	1	0	0	0	3.666667	1.833333	1	1	0	0	4
13	0	4	4	4	4	2	1	1	1	1	1	1	1	1	1	1	1	1	3	1	1	2.714286	1	2	5	1	3	1	1	0	0	0	0	0	0	0	0	0	0	0	0	5	3.857143	1	0	1	1	1	1
14	1	1	1	4	4	3	1	1	1	1	1	1	1	1	1	1	1	1	1	1	1.4	2	2.75	1	1	0	1	1	1	0	0	0	0	0	0	0	0	0	0	0	0	1.666667	3.285714	1	0	1	1	1	0
10	0				4	1	1	1	1	1	1	1	1	1	1	1	1	1	1	1	2	1.8	3.25	2	3	0	2	1	0	0	0	0	0	0	0	0	0	0	0	0	0	4.333333	4.333333	1	0	0	0	0	0
11	1	4	3	4	4	2	1	1	1	1	1	2	2	2	2	1	1	1	1	1	1	2.833333	3	0	2	1	3	1	1	0	0	0	0	0	1	1	1	1	0	0	0	3.666667	5	1	0	1	0	4	1
10	1	3	3	2	3	1	1	1	1	1	1	1	1	1	1	1	1	1	1	3	1	2.166667	1.25	0	1	1	2	1	0	0	0	0	0	0	0	0	0	0	0	0	0	4.166667	4.571429	1	2	0	0	0	0
13	0	4	4	4	4	1	1	1	1	1	1	2	1	1	1	1	1	1	1	1	1.2	3.142857	4	2	5	1	3	2	0	0	0	0	0	0	1	0	0	0	0	0	0	3.833333	4.428571	1	2	0	1	1	1
11	1	3	3	1	4	1	1	1	1	1	1	1	1	3	1	1	1	1	1	1	1	2.857143	3.25	2	3	0	1	1	0	0	0	0	0	0	0	0	1	0	0	0	0	4.333333	4.142857	1	0	1	0	1	0
13	1	3	3	4	4	2	1	1	1	1	1	1	2	1	1	1	1	1	1	4	1.4	2	1.5	1	2	0	3	1	1	0	0	0	0	0	0	1	0	0	0	0	0	3.166667	3	1	0	0	1	2	1
13	1	4	4	4	4	2	2	2	3	1	2	2	2	1	1	2	1	1	4	4	1	1.714286	4	1	3	0	2	1	1	1	1	1	0	1	1	1	0	0	1	0	0	4.833333	4.714286	1	2	0	1	4	0
10	0	4	4	4	4	1	999	1	1	1	1	1	1	1	1	1	1	1	1	999	2.2	2.714286	2	2	5	1	2	2	0		0	0	0	0	0	0	0	0	0	0	0	4.333333	1.571429	1	0	1	0	0	0
12	0	4	4	4	4	1	1	1	1	1	1	1	1	1	1	1	1	1	1	1	1	1.428571	2.75	1	2	1	3	1	0	0	0	0	0	0	0	0	0	0	0	0	0	5	4.428571	1	0	1	0	0	1
11	0	4	4	4	4	1	1	1	2	1	1	1	1	1	1	1	1	1	3	3	1	2.571429	3.25	2	5	0	3	1	0	0	0	1	0	0	0	0	0	0	0	0	0	4.333333	5	1	0	0	0	1	1
13	0	4	4	4	4	2	1	1	1	1	1	2	1	1	1	1	1	1	1	1	1.8	2.142857	3	2	4	1	3	1	1	0	0	0	0	0	1	0	0	0	0	0	0	4.333333	5	1	1	0	1	2	1
14	0	4	4	4	4	2	1	1	2	2	1	2	1	2	1	1	1	1	1	1	3	2.142857	3.5	1	5	0	3	1	1	0	0	1	1	0	1	0	1	0	0	0	0	4.166667	4.857143	1	1	1	1	4	1
13	0	3	4	2	3	1	1	1	1	1	1	1	2	1	1	1	1	1	3	3	1	2.714286	3	2	5	1	3	2	0	0	0	0	0	0	0	1	0	0	0	0	0	4.333333	3.857143	1	0	0	1	1	1
14	1	2	3	4	4	1	1	1	1	1	1	1	1	1	1	1	1	1	1	1	1	1.714286	2.5	2	2	1	2	1	0	0	0	0	0	0	0	0	0	0	0	0	0	4.5	4.857143	1	0	1	1	0	0
12	0	2	4	4	4	1	1	1	1	2	1	1	1	1	1	1	1	1	1	1	1.333333	1.333333	4	0	3	1	3	1	0	0	0	0	1	0	0	0	0	0	0	0	0	4	4.428571	1	0	0	0	1	1
14	1	4	4	3	4	3	2	1	1	1	1	1	1	1	1	2	1	1	1	1	1.8	2.142857	4	2	4	1	2	2	1	1	0	0	0	0	0	0	0	0	1	0	0	4.833333	5	1	0	0	1	3	0
10	1	1	3	3	4	1	1	1	2	1	1	1	1	1	1	1	1	1	1	1	1	2.142857	2	2	5	0	3	2	0	0	0	1	0	0	0	0	0	0	0	0	0	4.333333	4.857143	1	0	1	0	1	1
11	0	3	2	2	2	1	1	1	2	1	1	1	999	1	1	1	1	1	1	1	2.4	1.285714	3.25	2	3	0		0	0	0	0	1	0	0	0		0	0	0	0	0	4.166667	4.428571	1	2	0	0	1
11	0	4	4	4	4	1	1	1	1	1	1	2	1	1	1	1	1	1	3	1	1.8	2.571429	3.5	2	1	1	3	1	0	0	0	0	0	0	1	0	0	0	0	0	0	4.166667	4	1	0	1	0	1	1
10	0	4	4	4	4	2	2	1	1	1	1	1	1	1	1	1	1	1	1	1	2.4	2.571429	3.5	2	5	0	1	1	1	1	0	0	0	0	0	0	0	0	0	0	0	2.333333	3.857143	1	0	1	0	2	0
10	1	1	1	1	1	1	1	1	1	1	1	2	1	1	1	1	1	1	1	1	1	1.333333	1	0	1	1	3	1	0	0	0	0	0	0	1	0	0	0	0	0	0	1.666667	3.428571	1	1	0	0	1	1
14	1	4	4	4	4	2	1	999	1	1	1	1	1	1	1	1	1	1	4	1	1	1.714286	1.25	1	4	1	1	1	1	0		0	0	0	0	0	0	0	0	0	0	4.833333	5	1	0	1	1	1	0
14	1	4	4	4	4	1	2	1	2	1	1	2	1	1	1	1	2	1	4	1	1.6	2.285714	4	2	2	1	1	2	0	1	0	1	0	0	1	0	0	0	0	1	0	4.833333	5	1	0	0	1	4	0
13	1	3	4	4	4	2	1	1	1	1	1	2	2	2	1	2	1	1	4	1	1	2.333333	2.5	0	4	0	1	1	1	0	0	0	0	0	1	1	1	0	1	0	0	5	5	1	0	1	1	4	0
10	1	4	4	4	4	1	1	1	1	1	1	1	1	1	2	1	1	1	1	1	1	2.428571	2	2	4	1	2	1	0	0	0	0	0	0	0	0	0	1	0	0	0	5	5	1	0	0	0	1	0
12	1	3	4	3	3	1	1	1	1	1	1	1	1	999	1	1	1	1	1	1	1	2.5	4	0	3	0	3	1	0	0	0	0	0	0	0	0		0	0	0	0	5	5	1	0	1	0	0	1
12	0	4	4	4	4	1	2	1	1	1	1	1	1	1	1	1	1	1	1	1	1	3	3	2	5	0	1	1	0	1	0	0	0	0	0	0	0	0	0	0	0	3.333333	3.571429	1	0	0	0	1	0
11	0	4	4	4	4	1	1	1	1	1	1	2	1	1	1	1	1	1	2	1	1.666667	1.666667	1.75	0	1	1	3	2	0	0	0	0	0	0	1	0	0	0	0	0	0	1	4.428571	1	0	0	0	1	1
14	0	4	4	4	4	1	3	1	1	1	1	2	2	1	1	1	1	1	1	3	2.4	3.142857	2	1	2	1	3	1	0	1	0	0	0	0	1	1	0	0	0	0	0	5	5	1	0	1	1	3	1
10	1	4	4	4	4	2	1	1	1	1	1	1	1	1	1	1	1	1	1	1	1	1.571429	1.75	2	5	1	3	1	1	0	0	0	0	0	0	0	0	0	0	0	0	5	5	1	0	0	0	1	1
12	1	4	4	4	4	1	1	1	1	1	1	1	1	1	1	1	1	1	1	4	1	2.571429	2.25	1	3	1	3	1	0	0	0	0	0	0	0	0	0	0	0	0	0	5	4.285714	1	2	0	0	0	1
14	0	4	4	4	4	2	1	1	1	1	1	2	1	1	2	1	1	1	1	1	1.6	1.428571	2.75	2	2	0	2	1	1	0	0	0	0	0	1	0	0	1	0	0	0	3.5	5	1	0	0	1	3	0
11	0	2	4	4	4	1	1	1	1	1	1	2	1	1	1	1	1	1	1	1	1	1	2.5	0	2	0	3	1	0	0	0	0	0	0	1	0	0	0	0	0	0	3	5	1	0	0	0	1	1
11	0	4	4	4	4	1	1	1	1	1	1	1	1	1	1	1	1	1	2	1	2.2	3.285714	3.5	2	2	1	3	1	0	0	0	0	0	0	0	0	0	0	0	0	0	3.833333	4.714286	1	0	1	0	0	1
11	1	4	4	2	3	2	1	1	2	2	2	1	1	2	1	1	1	1	1	1	1	1.428571	3.25	2	4	1	1	1	1	0	0	1	1	1	0	0	1	0	0	0	0	4	4.142857	1	1	0	0	4	0
14	1	3	3	4	3	1	1	1	1	1	1	2	1	1	1	2	1	1	1	1	1.333333	2	1.25	0	5	1	1	1	0	0	0	0	0	0	1	0	0	0	1	0	0	4.833333	4.571429	1	0	0	1	2	0
13	0	3	4	3	4	3	3	1	1	1	1	3	1	2	1	1	1	1	3	3	1.4	1.857143	3.75	2	2	1	2	1	1	1	0	0	0	0	1	0	1	0	0	0	0	3.666667	4.285714	1	1	0	1	4	0
10	0	2	4	2	1	1	1	2	3	3	1	1	1	1	1	1	2	1	1	4	3	1.333333	1.333333	0	3	0	3	2	0	0	1	1	1	0	0	0	0	0	0	1	0	4.5	5	1	0	0	0	4	1
13	1	4	4	4	4	1	1	1	1	1	1	2	1	1	1	1	1	2	1	1	1	3.428571	3	2	3	0	3	1	0	0	0	0	0	0	1	0	0	0	0	0	1	5	4.285714	1	0	0	1	2	1
13	0	3	2	3	2	1	2	1	1	1	1	1	2	1	1	1	1	1	1	1	1.4	2.285714	2	2	2	0	2	2	0	1	0	0	0	0	0	1	0	0	0	0	0	4	3.428571	1	0	0	1	2	0
12	1	4	4	4	4	1	1	1	1	1	1	2	1	3	1	1	1	1	1	1	1	1.666667	2.5	0	2	1	2	1	0	0	0	0	0	0	1	0	1	0	0	0	0	1	4.428571	1	0	1	0	2	0
14	0	2	1	1	1	2	2	1	1	1	1	2	1	1	2	1	1	1	2	2	2	3.142857	4	2	3	0	2	1	1	1	0	0	0	0	1	0	0	1	0	0	0	2.5	4.142857	1	2	1	1	4	0
10	1	1	1	1	3	1	1	1	1	1	1	1	1	1	1	1	1	1	1	1	1.6	2.571429	4	1	3	0	2	1	0	0	0	0	0	0	0	0	0	0	0	0	0	3.166667	5	1	2	0	0	0	0
11	0	4	4	4	4	1	2	1	1	1	1	1	1	1	1	1	1	1	3	1	1	1.333333	1	0	1	0	0	1	0	1	0	0	0	0	0	0	0	0	0	0	0	3.666667	4.428571	1	1	0	0	1	0
10	0	4	4	4	4	2	1	999	999	1	1	1	2	1	2	1	1	1	1	1	2.5	2.4	3.25	0	2	1	1	1	1	0			0	0	0	1	0	1	0	0	0	3.166667	3.714286	1	1	1	0	3	0
11	1	4	4	4	4	1	1	1	2	2	1	1	1	1	1	1	1	1	1	1	3.2	2.857143	4	2	3	0	2	2	0	0	0	1	1	0	0	0	0	0	0	0	0	5	4.857143	1	0	1	0	2	0
13	0	4	4	4	4	2	2	1	1	1	1	1	1	1	1	1	1	1	1	3	1	3.285714	3.25	2	4	1	2	1	1	1	0	0	0	0	0	0	0	0	0	0	0	4.333333	5	1	2	1	1	2	0
14	0	4	4	4	4	3	2	1	2	2	1	3	1	1	1	1	1	1	4	1	1	3.142857	1.75	1	1	0	3	1	1	1	0	1	1	0	1	0	0	0	0	0	0	5	5	1	1	0	1	4	1
11	0	4	4	1	4	2	1	1	1	1	1	1	1	2	2	1	1	1	1	1	1.8	1.285714	3.25	2	5	0	3	1	1	0	0	0	0	0	0	0	1	1	0	0	0	4.333333	4.571429	1	0	0	0	3	1
11	1	4	4	4	4	1	1	1	1	1	1	1	1	1	1	1	1	1	1	1	1	1.857143	1.5	2	3	1	1	1	0	0	0	0	0	0	0	0	0	0	0	0	0	4.333333	2.142857	1	2	1	0	0	0
12	1	4	4	3	4	3	1	1	1	1	1	1	2	1	2	1	2	1	4	2	3	2	2	0	1	0	1	1	1	0	0	0	0	0	0	1	0	1	0	1	0	2.333333	3.857143	1	0	1	0	4	0
13	1	4	4	4	4	1	1	1	1	1	1	1	1	1	1	1	1	1	1	1	1.4	1.857143	3.25	2	5	0	3	1	0	0	0	0	0	0	0	0	0	0	0	0	0	5	5	1	0	0	1	0	1
13	1	3	4	4	4	1	1	1	1	1	1	1	1	1	1	1	1	1	1	4	2	3	2.25	0	1	0	3	2	0	0	0	0	0	0	0	0	0	0	0	0	0	4.166667	5	1	0	0	1	0	1
14	0	2	3	3	4	2	2	1	1	1	1	2	1	1	1	1	2	1	1	3	3.2	3	3.5	2	4	1	3	1	1	1	0	0	0	0	1	0	0	0	0	1	0	4.333333	4.285714	1	1	0	1	4	1
12	1	4	4	4	4	2	1	1	1	1	1	1	1	1	1	1	1	1	1	1	2.8	3.714286	3.25	2	4	0	3	2	1	0	0	0	0	0	0	0	0	0	0	0	0	5	4.428571	1	0	1	0	1	1
12	1	3	3	3	3	2	2	1	1	1	1	1	1	1	1	1	1	1	1	3	2	2.571429	3	2	5	1	2	1	1	1	0	0	0	0	0	0	0	0	0	0	0	4.5	5	1	0	0	0	2	0
12	0	4	4	4	4	2	2	1	1	1	1	1	2	1	1	1	1	1	1	1	1.8	2.285714	2.75	1	2	1	3	1	1	1	0	0	0	0	0	1	0	0	0	0	0	1.666667	3.857143	1	0	1	0	3	1
11	0	4	4	4	4	2	2	1	2	3	2	1	1	1	2	1	1	1	1	1	1	2.142857	3.25	2	5	1	3	1	1	1	0	1	1	1	0	0	0	1	0	0	0	1	3.428571	1	1	1	0	4	1
12	1	4	4	4	4	2	1	1	1	1	2	3	1	2	1	1	1	1	1	4	1	2	3	2	2	0	1	1	1	0	0	0	0	1	1	0	1	0	0	0	0	3.666667	5	1	0	1	0	4	0
13	0	3	3	3	4	2	1	1	1	2	1	2	1	2	1	1	1	1	2	2	2.2	2.714286	3.25	2	1	0		0	1	0	0	0	1	0	1	0	1	0	0	0	0	5	4.285714	1	0	0	1	4
12	1	4	4	4	4	1	1	1	1	1	1	1	1	1	1	1	1	1	1	1	1.8	3.857143	4	2	2	1	3	1	0	0	0	0	0	0	0	0	0	0	0	0	0	5	5	1	0	1	0	0	1
10	1	4	4	4	4	999	1	1	1	1	1	2	2	1	1	1	1	1	4	1	2	2.428571	2.25	2	5	1	3	1		0	0	0	0	0	1	1	0	0	0	0	0	5	4.857143	1	0	1	0	2	1
14	0	3	3	3	4	2	2	2	2	1	2	2	2	2	1	1	2	2	1	1	1.6	1.857143	3	1	4	1	2	2	1	1	1	1	0	1	1	1	1	0	0	1	1	3.5	4.285714	1	1	0	1	4	0
10	1	4	4	4	4	1	1	1	1	1	1	1	1	1	2	1	1	1	4	4	1.2	2	1.75	2	1	1	3	1	0	0	0	0	0	0	0	0	0	1	0	0	0	4.5	5	1	1	0	0	1	1
10	1	4	2	4	4	1	1	1	1	1	1	1	1	1	1	1	1	1	1	4	1.4	2.142857	2.25	2	4	1	2	2	0	0	0	0	0	0	0	0	0	0	0	0	0	4.666667	5	1	0	1	0	0	0
12	1	4	4	4	4	1	1	1	1	1	1	999	2	1	3	1	1	1	1	1	1.8	1.571429	3.75	1	3	0	3	1	0	0	0	0	0	0		1	0	1	0	0	0	4.333333	4.428571	1	1	1	0	2	1
12	1	4	4	4	4	1	1	1	1	1	1	1	1	1	1	1	1	1	1	1	1.4	2.571429	1.75	2	3	1	3	2	0	0	0	0	0	0	0	0	0	0	0	0	0	5	5	1	0	1	0	0	1
14	1	4	4	4	4	1	1	1	1	1	1	2	1	1	1	1	1	1	1	1	2	1.714286	1.25	2	4	0	3	1	0	0	0	0	0	0	1	0	0	0	0	0	0	4.833333	4.857143	1	0	1	1	1	1
14	1	3	3	3	4	2	2	2	2	2	1	1	2	1	1	1	2	2	1	1	1.6	2.571429	2.25	2	3	1	2	2	1	1	1	1	1	0	0	1	0	0	0	1	1	5	5	1	0	1	1	4	0
14	0	4	4	4	4	1	1	1	1	1	1	1	1	1	1	1	1	1	1	1	2.2	2.428571	3.25	1	5	1	2	1	0	0	0	0	0	0	0	0	0	0	0	0	0	4.333333	5	1	0	0	1	0	0
13	1	4	2	4	4	1	1	1	1	1	1	1	1	1	1	999	1	1	1	1	1.8	3	3.25	2	5	0	1	1	0	0	0	0	0	0	0	0	0	0		0	0	3.666667	4.428571	1	0	0	1	0	0
14	1	4	4	4	4	1	1	1	1	1	1	1	1	1	1	1	1	1	3	1	1.8	2.714286	3	1	2	0	3	1	0	0	0	0	0	0	0	0	0	0	0	0	0	4.166667	5	1	0	0	1	0	1
12	1	1	1	4	4	1	1	1	1	1	1	1	1	1	1	1	1	1	1	1	1.4	2.285714	1.5	2	3	1	1	1	0	0	0	0	0	0	0	0	0	0	0	0	0	1.166667	3.714286	1	1	0	0	0	0
10	1	4	4	4	4	3	1	1	1	1	1	1	1	1	1	1	1	1	1	1	2	3	2.25	2	4	0	3	1	1	0	0	0	0	0	0	0	0	0	0	0	0	4.5	4.571429	1	0	0	0	1	1
12	1	4	4	4	4	2	1	1	2	1	1	3	1	1	2	1	1	2	1	3	1.4	2.857143	2.5	2	3	0	1	2	1	0	0	1	0	0	1	0	0	1	0	0	1	4.333333	5	1	1	1	0	4	0
13	0	4	4	4	4	3	3	1	1	1	1	2	1	1	1	1	1	1	2	2	2	3.285714	2.25	1	2	1	2	2	1	1	0	0	0	0	1	0	0	0	0	0	0	4.5	5	1	0	0	1	3	0
12	0	4	4	4	4	1	1	1	1	1	1	1	1	3	2	1	1	1	1	1	1	1	3.25	2	3	0	2	1	0	0	0	0	0	0	0	0	1	1	0	0	0	5	4.428571	1	0	0	0	2	0
12	0	4	4	4	4	1	1	1	1	1	1	2	1	1	1	1	1	1	4	3	2.4	2.571429	1.5	2	1	1	1	1	0	0	0	0	0	0	1	0	0	0	0	0	0	5	4.571429	1	1	0	0	1	0
12	1	4	4	4	4	1	1	1	1	1	1	2	1	1	1	1	1	1	3	4	1	1.571429	4	2	3	0	3	1	0	0	0	0	0	0	1	0	0	0	0	0	0	4.2	4.285714	1	0	0	0	1	1
13	0	4	4	4	1	3	3	3	3	2	1	2	3	1	1	1	2	1	3	3	3	2.333333	3.25	0	1	0	3	2	1	1	1	1	1	0	1	1	0	0	0	1	0	4.333333	3.428571	1	2	0	1	4	1
13	0	4	4	3	4	2	2	1	1	1	1	2	1	2	2	1	1	1	1	1	3	1.571429	3.5	2	3	0	2	2	1	1	0	0	0	0	1	0	1	1	0	0	0	4.166667	2.714286	1	0	0	1	4	0
13	1	4	2	4	2	2	2	1	1	1	1	2	1	1	1	1	1	2	3	4	1	1.833333	2.25	0	1	0	2	2	1	1	0	0	0	0	1	0	0	0	0	0	1	5	4.428571	1	0	1	1	4	0
14	0	4	3	4	4	1	2	2	1	2	1	3	1	1	1	1	1	1	1	1	1	3.333333	3.75	0	2	0	3	2	0	1	1	0	1	0	1	0	0	0	0	0	0	3.666667	4.428571	1	2	1	1	4	1
10	1	4	4	4	4	1	1	1	1	1	1	1	1	1	1	1	1	1	1	1	2.4	2.142857	2.75	2	5	1	3	2	0	0	0	0	0	0	0	0	0	0	0	0	0	4.166667	5	1	0	1	0	0	1
12	1	3	4	4	4	1	1	1	2	1	1	3	1	1	1	1	1	1	1	4	1	1.142857	1.25	2	4	1	1	1	0	0	0	1	0	0	1	0	0	0	0	0	0	4.333333	4.428571	1	1	0	0	2	0
12	0	4	4	4	4	2	1	2	1	1	1	2	1	1	1	1	1	1	3	1	1.2	1.571429	2	2	5	0	3	2	1	0	1	0	0	0	1	0	0	0	0	0	0	3.333333	4.571429	1	0	0	0	3	1
13	0	4	4	4	4	1	1	2	1	1	1	2	1	2	1	1	1	1	1	3	1	3.333333	4	2	4	1	1	2	0	0	1	0	0	0	1	0	1	0	0	0	0	3	4.428571	1	0	1	1	3	0
12	0	4	4	3	4	1	2	1	1	1	1	1	1	1	1	1	1	1	3	1	2.6	2.857143	2.25	2	5	1	3	1	0	1	0	0	0	0	0	0	0	0	0	0	0	4	4.428571	1	0	1	0	1	1
10	0	4	3	4	4	3	3	1	1	1	1	2	1	2	1	2	1	1	3	3	3	3.428571	2.5	2	5	1	2	2	1	1	0	0	0	0	1	0	1	0	1	0	0	5	5	1	0	0	0	4	0
10	0	3	4	4	4	2	1	2	2	1	1	3	999	1	1	2	1	1	1	1	2	1.666667	2	0	1	0	3	1	1	0	1	1	0	0	1		0	0	1	0	0	4.166667	4.857143	1	2	0	0	4	1
13	0	4	4	4	4	1	1	1	1	3	1	1	1	1	1	1	1	1	1	1	1	3.666667	2.25	0	2	0	2	2	0	0	0	0	1	0	0	0	0	0	0	0	0	5	5	1	1	1	1	1	0
11	0	4	4	4	4	2	1	1	1	1	1	1	1	1	1	1	1	1	1	1	2	2.714286	2.75	2	5	0	2	1	1	0	0	0	0	0	0	0	0	0	0	0	0	3.666667	4.428571	1	2	1	0	1	0
14	0	4	4	4	4	3	3	1	1	1	3	1	3	1	1	1	1	1	2	2	3.4	3.571429	3.25	2	5	1	2	2	1	1	0	0	0	1	0	1	0	0	0	0	0	4.166667	4.428571	1	0	0	1	4	0
14	1	4	4	4	4	3	3	1	1	1	1	1	1	1	1	1	1	1	1	1	1.6	3.142857	2.75	2	5	1	3	1	1	1	0	0	0	0	0	0	0	0	0	0	0	5	5	1	1	0	1	2	1
13	1	4	4	4	4	1	1	1	1	1	1	1	1	1	999	1	1	1	1	1	2.8	3.142857	3.75	2	4	1	3	1	0	0	0	0	0	0	0	0	0		0	0	0	5	5	1	2	1	1	0	1
12	0	4	4	4	4	1	1	1	1	1	1	1	1	1	1	1	1	1	1	1	1	2.857143	3.25	1	2	1	3	1	0	0	0	0	0	0	0	0	0	0	0	0	0	5	5	1	0	0	0	0	1
14	0	4	4	4	4	1	1	1	1	1	1	1	1	1	1	1	1	1	1	1	3	3.714286	3.75	2	4	1	3	2	0	0	0	0	0	0	0	0	0	0	0	0	0	4.333333	5	1	1	1	1	0	1
13	1	3	4	4	4	1	1	1	2	2	1	3	1	1	1	1	1	1	1	1	1	2.571429	1.25	2	2	1		0	0	0	0	1	1	0	1	0	0	0	0	0	0	4.666667	5	1	0	0	1	3
12	0	4	4	4	4	1	1	1	1	1	1	2	1	1	1	1	1	1	4	3	2.6	2.428571	3.25	2	2	1	3	2	0	0	0	0	0	0	1	0	0	0	0	0	0	4.833333	4.714286	1	0	0	0	1	1
14	0	4	1	4	4	1	1	1	1	1	1	1	1	2	1	1	1	1	1	1	1.4	1.571429	1.5	2	1	0	3	1	0	0	0	0	0	0	0	0	1	0	0	0	0	3.666667	5	1	0	0	1	1	1
14	1	4	4	3	3	1	1	3	3	1	3	3	3	1	1	1	1	1	3	1	1	2.666667	1.75	0	1	0	3	1	0	0	1	1	0	1	1	1	0	0	0	0	0	4.333333	5	1	1	1	1	4	1
13	1	4	4	4	4	2	1	1	1	1	1	1	1	2	1	1	1	1	1	4	1	1.571429	2.25	2	2	0	1	1	1	0	0	0	0	0	0	0	1	0	0	0	0	4.333333	4.571429	1	1	0	1	2	0
11	0	4	4	4	4	1	1	3	3	3	3	1	2	2	1	1	1	1	1	1	3.8	2.857143	3.25	1	2	1	3	1	0	0	1	1	1	1	0	1	1	0	0	0	0	3.666667	4.142857	1	0	0	0	4	1
10	0	4	4	4	4	1	2	2	2	1	1	2	1	1	1	1	1	1	1	1	1.6	2.285714	2.75	2	2	1	3	1	0	1	1	1	0	0	1	0	0	0	0	0	0	5	5	1	0	0	0	4	1
12	0	4	4	4	4	1	1	1	1	1	1	1	1	1	1	1	1	1	3	1	1.4	3.142857	2	1	5	1	1	2	0	0	0	0	0	0	0	0	0	0	0	0	0	4.166667	4.714286	1	0	1	0	0	0
12	0	4	4	4	4	1	1	1	1	1	1	1	1	1	1	1	1	1	1	1	1	2.714286	1.75	2	4	1	3	2	0	0	0	0	0	0	0	0	0	0	0	0	0	1.666667	2.714286	1	0	0	0	0	1
12	0	4	4	4	4	2	2	1	2	1	1	1	1	1	1	1	1	1	1	1	2.2	2.714286	2.75	2	4	0	3	1	1	1	0	1	0	0	0	0	0	0	0	0	0	5	4.428571	1	0	1	0	3	1
14	0	4	4	4	4	1	1	1	1	1	1	1	1	1	1	1	1	1	1	1	1	2.428571	2.5	1	2	1	3	1	0	0	0	0	0	0	0	0	0	0	0	0	0	2.333333	4.285714	1	2	0	1	0	1
10	0	4	4	4	4	3	3	999	3	1	1	1	1	1	1	1	1	1	1	1	1	1.857143	1.75	2	2	1	3	2	1	1		1	0	0	0	0	0	0	0	0	0	4.333333	4.428571	1	0	0	0	3	1
12	0	4	4	4	4	1	1	1	1	1	1	2	2	2	2	1	1	1	1	1	1	1.666667	3	0	4	1	3	1	0	0	0	0	0	0	1	1	1	1	0	0	0	4.333333	5	1	0	1	0	4	1
11	1	3	4	3	2	1	1	1	1	1	1	2	1	3	1	1	1	1	1	1	1	1.166667	2	0	1	0	1	2	0	0	0	0	0	0	1	0	1	0	0	0	0	3.833333	2.428571	1	0	1	0	2	0
12	0	4	4	4	4	1	1	1	1	1	1	3	1	1	2	1	1	1	3	3	1	3.142857	3.25	2	3	0	1	2	0	0	0	0	0	0	1	0	0	1	0	0	0	5	3.857143	1	0	0	0	2	0
14	0	4	4	4	4	2	1	1	1	1	1	1	1	1	1	1	1	1	1	1	2.4	2.714286	3.75	2	2	1	3	1	1	0	0	0	0	0	0	0	0	0	0	0	0	2.833333	4.428571	1		1	1	1	1
14	0	1	4	4	4	1	1	1	1	1	1	1	1	1	1	1	1	1	1	1	1	1	1.5	0	4	1	2	1	0	0	0	0	0	0	0	0	0	0	0	0	0	1	3.714286	1	1	0	1	0	0
10	0	4	4	4	4	1	1	1	999	1	1	1	1	1	1	1	1	1	1	1	2	3.428571	3.25	2	5	0	2	2	0	0	0		0	0	0	0	0	0	0	0	0	2.5	4.285714	1	0	0	0	0	0
10	1	4	4	4	4	1	1	1	1	1	1	1	1	1	1	1	1	1	1	4	1.2	1.571429	1	2	4	0	2	1	0	0	0	0	0	0	0	0	0	0	0	0	0	4.833333	4.714286	1	0	0	0	0	0
13	1	4	4	4	4	1	1	1	1	1	1	2	1	1	1	1	1	1	1	1	1	2.142857	2	2	3	0	3	1	0	0	0	0	0	0	1	0	0	0	0	0	0	4.333333	5	1	1	0	1	1	1
13	1	1	1	1	1	1	1	1	1	1	1	1	2	1	1	1	1	1	1	1	1.666667	1.833333	2.5	0	2	0	3	1	0	0	0	0	0	0	0	1	0	0	0	0	0	5	4.142857	1	0	0	1	1	1
11	1	4	4	4	4	1	1	1	1	3	1	1	1	1	1	1	1	1	1	1	1	2.285714	3.25	1	2	0	3	1	0	0	0	0	1	0	0	0	0	0	0	0	0	4.666667	5	1	1	0	0	1	1
12	0	4	4	4	4	999	1	1	1	1	1	1	1	999	1	1	1	1	1	1	1.75	3.4	2.5	2	4	1	1	2		0	0	0	0	0	0	0		0	0	0	0	3	3.857143	1	0	0	0	0	0
11	0	3	3	3	3	1	1	1	1	1	1	1	1	1	1	1	1	1	1	3	1	2	3.25	2	1	1	3	1	0	0	0	0	0	0	0	0	0	0	0	0	0	5	5	1	1	0	0	0	1
10	0	4	4	4	4	3	3	2	1	1	1	3	1	1	1	1	1	1	3	3	2.2	2.857143	3.5	2	4	1	2	1	1	1	1	0	0	0	1	0	0	0	0	0	0	5	4.428571	1	2	0	0	4	0
10	1	4	4	4	4	2	1	1	1	1	1	1	1	1	1	1	1	1	1	1	1	3	1.25	2	5	1	3	1	1	0	0	0	0	0	0	0	0	0	0	0	0	4.666667	4.857143	1	0	1	0	1	1
12	1	4	4	4	4	3	3	1	1	1	1	1	1	1	1	1	1	1	4	4	1.666667	1.666667	3.25	0	2	0	2	1	1	1	0	0	0	0	0	0	0	0	0	0	0	5	5	1	2	1	0	2	0
11	1	4	4	4	4	1	1	1	1	1	1	1	1	1	1	1	1	1	1	1	1	4	1.5	2	5	1	3	1	0	0	0	0	0	0	0	0	0	0	0	0	0	5	4.857143	1	2	0	0	0	1
12	0	3	3	4	4	1	2	2	3	1	1	3	3	1	1	1	1	1	3	3	1	2.666667	3.75	0	1	0	2	2	0	1	1	1	0	0	1	1	0	0	0	0	0	3.666667	2.142857	1	2	1	0	4	0
11	0	4	4	4	4	1	1	1	1	1	1	1	1	1	1	1	1	1	1	3	1	1.428571	1	2	1	1	1	2	0	0	0	0	0	0	0	0	0	0	0	0	0	3.166667	5	1	1	1	0	0	0
12	1	4	3	3	4	2	1	1	1	2	1	2	1	1	1	1	1	1	1	1	1	2.285714	2.5	2	5	1	1	2	1	0	0	0	1	0	1	0	0	0	0	0	0	4.833333	4.142857	1	1	1	0	3	0
11	0	4	4	4	4	1	1	1	1	1	1	2	1	1	1	1	1	1	1	1	1.75	2.571429	2.25	2	4	1	2	1	0	0	0	0	0	0	1	0	0	0	0	0	0	3.333333	3.285714	1	0	1	0	1	0
10	1	4	4	4	4	1	1	1	2	1	1	1	1	1	1	1	1	1	1	1	2	2.714286	3.5	2	4	0	3	1	0	0	0	1	0	0	0	0	0	0	0	0	0	4.666667	3.714286	1	0	0	0	1	1
11	1	4	4	4	4	1	1	1	1	1	1	2	1	1	1	2	1	1	1	1	1	1.428571	2.25	2	1	1	3	1	0	0	0	0	0	0	1	0	0	0	1	0	0	3	5	1	0	0	0	2	1
10	0	4	4	4	4	1	1	1	1	1	1	3	1	1	1	1	1	1	1	2	1	1.5	3	0	4	1	3	1	0	0	0	0	0	0	1	0	0	0	0	0	0	4.333333	4.428571	1	0	0	0	1	1
10	1	4	4	4	4	1	1	1	1	1	1	2	1	1	1	1	1	1	1	4	1	2.285714	4	2	5	1	1	1	0	0	0	0	0	0	1	0	0	0	0	0	0	4.333333	2.714286	1	0	1	0	1	0
12	0	3	3	3	3	1	1	1	1	1	1	2	1	1	1	1	1	2	1	1	1.2	1.714286	2	2	3	0	1	2	0	0	0	0	0	0	1	0	0	0	0	0	1	4.666667	4.428571	1	1	0	0	2	0
11	0	2	2	2	3	2	1	1	1	3	1	1	1	1	1	1	1	1	1	1	2.6	2.714286	2.75	2	5	1	3	2	1	0	0	0	1	0	0	0	0	0	0	0	0	2.833333	4.571429	1	0	1	0	2	1
14	0	4	4	4	4	1	1	1	1	1	1	1	1	1	1	1	1	1	1	1	1.4	2.142857	3.25	2	3	0	3	1	0	0	0	0	0	0	0	0	0	0	0	0	0	4.666667	5	1		0	1	0	1
13	1	4	4	4	4	3	3	1	1	1	1	1	2	1	1	1	1	1	1	1	1	2.571429	3.25	1	4	1	3	1	1	1	0	0	0	0	0	1	0	0	0	0	0	3	4.428571	1	0	0	1	3	1
11	1	1	1	1	1	3	1	1	1	1	1	1	2	1	1	1	1	1	1	1	1.2	3.285714	2.5	2	3	1	1	2	1	0	0	0	0	0	0	1	0	0	0	0	0	5	5	1	0	0	0	2	0
13	0	4	4	4	4	3	2	3	1	2	1	2	1	1	2	1	2	1	1	1	3.25	3.2	4	2	3	1	3	1	1	1	1	0	1	0	1	0	0	1	0	1	0	5	4.428571	1	1	0	1	4	1
14	1	4	4	4	4	1	1	1	1	1	1	2	1	1	1	1	1	1	1	4	1.333333	3.166667	3	0	2	0	2	1	0	0	0	0	0	0	1	0	0	0	0	0	0	4.833333	5	1	2	1	1	1	0
13	1	4	2	3	4	2	2	1	1	1	1	1	1	1	1	1	1	1	1	1	1	1.571429	1.25	2	3	0	2	1	1	1	0	0	0	0	0	0	0	0	0	0	0	3.666667	4.428571	1	0	0	1	2	0
12	0	4	4	4	4	1	1	1	1	1	1	1	1	1	1	2	1	1	3	1	2	2.428571	1.75	2	2	1	1	2	0	0	0	0	0	0	0	0	0	0	1	0	0	3.833333	5	1	0	1	0	1	0
11	0	1	1	1	4	1	1	1	2	2	1	1	1	3	1	1	1	1	1	1	1	1	1	0	3	1	3	1	0	0	0	1	1	0	0	0	1	0	0	0	0	5	4.833333	1	0	1	0	3	1
12	1	3	4	3	4	3	1	3	1	1	1	1	1	3	2	1	1	1	1	1	2.2	2.571429	3.75	2	5	0	2	2	1	0	1	0	0	0	0	0	1	1	0	0	0	4.666667	5	1	0	0	0	4	0
13	0	4	4	4	4	1	1	1	3	1	1	1	1	1	1	1	1	1	1	1	1.8	2.428571	1	2	2	1	2	2	0	0	0	1	0	0	0	0	0	0	0	0	0	5	4.428571	1	2	0	1	1	0
11	0	4	4	4	4	3	3	3	1	3	1	3	3	1	1	1	3	1	2	3	1	3	3.25	0	2	1	3	2	1	1	1	0	1	0	1	1	0	0	0	1	0	3	5	1	2	1	0	4	1
13	1	4		4	4	2	1	1	1	1	1	1	3	1	1	1	1	1	1	1	2.2	2.285714	3.25	2	3	1	1	1	1	0	0	0	0	0	0	1	0	0	0	0	0	5	4	1	0	0	1	2	0
13	0	3	3	3	3	2	1	1	1	1	1	1	1	1	1	1	1	1	2	2	1.8	2.571429	3.75	2	5	0	3	2	1	0	0	0	0	0	0	0	0	0	0	0	0	4.5	4.857143	1	1	0	1	1	1
14	1	2	4	2	2	3	1	1	1	1	1	2	1	2	1	1	1	1	4	4	1	2.428571	3.25	1	5	0	3	2	1	0	0	0	0	0	1	0	1	0	0	0	0	5	5	1	0	0	1	3	1
14	1	4	4	4	4	1	1	1	1	1	1	1	2	1	1	1	1	1	1	1	1	1.571429	2	1	5	1	3	1	0	0	0	0	0	0	0	1	0	0	0	0	0	5	5	1	0	0	1	1	1
11	0	4	4	4	4	1	1	1	1	1	1	1	1	1	1	1	1	1	1	1	1	3.142857	1	2	1	1	2	2	0	0	0	0	0	0	0	0	0	0	0	0	0	5	3.857143	1	1	1	0	0	0
13	0	4	4	4	4	1	1	1	1	1	2	1	1	1	1	1	1	1	1	1	1.75	4	2	2	4	1	1	2	0	0	0	0	0	1	0	0	0	0	0	0	0	5	3.857143	1	0	1	1	1	0
11	0	3	4	3	4	1	1	1	2	2	1	2	1	1	1	1	1	1	1	1	2.333333	1.333333	2.75	0	1	0	3	2	0	0	0	1	1	0	1	0	0	0	0	0	0	4	5	1	1	0	0	3	1
12	0	4	4	4	4	1	1	1	1	1	1	2	1	1	1	1	1	1	1	1	2.2	1	2	1	1	1	3	1	0	0	0	0	0	0	1	0	0	0	0	0	0	5	5	1	0	0	0	1	1
10	0	4	4	4	4	1	1	1	1	1	1	1	1	1	1	1	1	1	1	3	1.8	2.571429	3.75	2	3	1	2	1	0	0	0	0	0	0	0	0	0	0	0	0	0	4.166667	4.571429	1	0	1	0	0	0
13	0	4	4	4	4	2	1	1	1	1	1	1	1	1	1	1	1	1	1	1	1	2.714286	2.5	2	2	1	1	2	1	0	0	0	0	0	0	0	0	0	0	0	0	4.333333	3.285714	1	1	0	1	1	0
10	1	4	4	4	4	1	1	1	1	2	1	1	2	1	1	1	1	1	1	1	1	2.428571	2.5	2	5	1	1	1	0	0	0	0	1	0	0	1	0	0	0	0	0	5	5	1	0	1	0	2	0
12	0	4	4	4	3	3	1	2	1	1	1	2	2	1	1	1	2	1	1	1	3.666667	2.833333	4	0	2	0	1	2	1	0	1	0	0	0	1	1	0	0	0	1	0	3.833333	4.857143	1	1	1	0	4	0
14	0	1	4	4	4	3	1	1	1	1	1	1	1	1	1	1	1	1	1	1	1.4	2.571429	3	2	5	0	1	1	1	0	0	0	0	0	0	0	0	0	0	0	0	3	4.428571	1	0	0	1	1	0
12	0		2	2	2	3	3	3	3	3	3	3	3	3	3	3	3	2	4	4	2.2	2.142857	1	2	5	0	3	1	1	1	1	1	1	1	1	1	1	1	1	1	1	5	4.714286	1	0	0	0	4	1
11	1	1	1	4	4	1	1	1	1	1	1	1	1	2	1	1	1	1	1	1	1	2.285714	3.75	2	5	0	1	2	0	0	0	0	0	0	0	0	1	0	0	0	0	4	4.142857	1	0	0	0	1	0
10	0	4	4	4	4	1	1	1	1	1	1	2	1	1	1	1	1	1	1	3	1	2.142857	1.75	2	5	1	1	2	0	0	0	0	0	0	1	0	0	0	0	0	0	4.333333	5	1	1	0	0	1	0
11	0	4	4	4	4	3	2	1	1	1	1	2	1	2	1	1	1	1	3	3	2.8	2.714286	2.5	2	3	1	2	2	1	1	0	0	0	0	1	0	1	0	0	0	0	4.333333	3.857143	1	1	0	0	4	0
12	1	4	4	4	4	1	1	1	1	3	1	1	1	1	1	1	1	1	1	1	1.4	3.428571	4	2	5	1	3	2	0	0	0	0	1	0	0	0	0	0	0	0	0	5	5	1	0	0	0	1	1
10	1	4	4	4	4	2	1	1	1	1	1	2	2	1	1	1	1	1	1	1	1	2.571429	3.25	2	4	1	1	1	1	0	0	0	0	0	1	1	0	0	0	0	0	4.833333	5	1	1	0	0	3	0
13	0	4	4	4	4	1	1	1	1	1	1	1	1	1	1	1	1	2	3	3	1.6	2.285714	2.5	2	5	1	3	1	0	0	0	0	0	0	0	0	0	0	0	0	1	5	5	1	0	0	1	1	1
11	1	4	4	4	1	1	1	1	1	1	1	2	2	1	2	1	1	1	1	1	1	2.285714	2.5	2	4	1	1	2	0	0	0	0	0	0	1	1	0	1	0	0	0	4.333333	3.857143	1	0	0	0	3	0
10	1	3	4	1	4	3	2	2	2	1	2	3	2	2	1	1	1	1	2	1	1	3.166667	1.75	0	3	1	1	1	1	1	1	1	0	1	1	1	1	0	0	0	0	5	5	1	0	1	0	4	0
12	1	4	4	4	4	1	1	1	1	1	1	1	1	1	1	2	1	1	999	4	1	2.833333	3	0	3	1	3	1	0	0	0	0	0	0	0	0	0	0	1	0	0	3.833333	4.857143	1		1	0	1	1
13	1	3	3	4	4	2	1	1	3	2	2	1	1	2	1	1	1	1	1	1	1.2	2.285714	4	2	3	1	1	1	1	0	0	1	1	1	0	0	1	0	0	0	0	4.666667	4.571429	1	1	1	1	4	0
12	0	4	4	4	4	1	1	1	1	1	1	1	1	1	1	1	1	1	1	1	2.2	4	2.5	2	3	1	3	2	0	0	0	0	0	0	0	0	0	0	0	0	0	5	4.428571	1	1	1	0	0	1
14	0	4	4	4	4	2	2	2	3	3	1	1	2	1	1	1	3	3	1	4	3.4	4	4	1	3	1	3	2	1	1	1	1	1	0	0	1	0	0	0	1	1	4	4.428571	1	0	1	1	4	1
12	0	1	1	1	4	1	1	1	1	1	1	2	1	2	1	1	1	1	1	1	1	1.666667	1	0	4	1	3	1	0	0	0	0	0	0	1	0	1	0	0	0	0	4.333333	3.285714	1	1	1	0	2	1
12	1	4	4	3	4	1	1	1	1	1	1	1	1	1	1	1	1	1	1	1	1.4	2.714286	3.25	2	2	1	3	1	0	0	0	0	0	0	0	0	0	0	0	0	0	5	4.142857	1	0	0	0	0	1
11	1	4	4	4	4	1	1	1	1	1	1	1	2	1	1	1	1	1	1	1	3.6	2.142857	3.5	2	2	1	3	2	0	0	0	0	0	0	0	1	0	0	0	0	0	4.833333	5	1	0	1	0	1	1
10	1	2	4	4	4	1	1	1	1	1	1	1	1	1	1	1	1	1	1	1	1.333333	1.166667	3	0	3	1	1	2	0	0	0	0	0	0	0	0	0	0	0	0	0	3.333333	3.857143	1	2	0	0	0	0
13	0	2	4	3	4	2	2	1	2	2	999	3	1	1	2	2	2	1	1	1	1.4	1.571429	1.75	1	1	0	1	1	1	1	0	1	1		1	0	0	1	1	1	0	3.666667	3.142857	1	1	1	1	4	0
14	1	4	4	4	4	1	1	1	1	1	1	1	1	1	1	1	1	1	1	3	1	3	2	2	3	1	3	1	0	0	0	0	0	0	0	0	0	0	0	0	0	5	4.285714	1	1	0	1	0	1
10	1	4	4	4	4	1	1	1	1	1	1	1	1	1	999	1	1	1	4	4	1.8	3.142857	2.75	2	2	1	3	1	0	0	0	0	0	0	0	0	0		0	0	0	4.166667	5	1	1	1	0	0	1
14	1	4	4	4	4	3	1	2	2	2	1	2	2	2	1	1	1	2	1	1	1	1.714286	2.5	2	4	1		0	1	0	1	1	1	0	1	1	1	0	0	0	1	4.333333	5	1	2	0	1	4
13	1	4	4	4	4	3	2	1	1	1	1	3	2	2	2	3	1	1	1	4	1	1.5	3	0	1	0	1	1	1	1	0	0	0	0	1	1	1	1	1	0	0	4	3.285714	1	1	0	1	4	0
12	1	4	4	4	4	3	3	1	3	2	3	2	1	3	1	1	1	1	4	4	1.4	3.142857	1.75	2	5	1	3	1	1	1	0	1	1	1	1	0	1	0	0	0	0	5	4.428571	1	0	0	0	4	1
11	0	4	4	4	4	1	1	2	2	1	1	1	2	2	2	1	1	1	4	1	1.4	3.428571	2	2	5	1	1	2	0	0	1	1	0	0	0	1	1	1	0	0	0	4.666667	4.142857	1	0	0	0	4	0
13	1	4	4	4	4	2	2	3	3	3	3	3	999	1	1	1	1	1	1	3	1	1.833333	4	0	1		3	1	1	1	1	1	1	1	1		0	0	0	0	0	5	5	1	2	0	1	4	1
14	0	4	4	4	4	2	1	1	1	1	1	2	1	1	1	1	1	1	1	1	1	2.142857	1.75	2	1	1	3	1	1	0	0	0	0	0	1	0	0	0	0	0	0	4.833333	5	1	1	1	1	2	1
14	1	4	3	2	4	1	1	1	1	2	1	2	1	1	3	1	1	1	1	4	1	2.571429	2.5	2	4	1	0	1	0	0	0	0	1	0	1	0	0	1	0	0	0	5	2.142857	1	1	0	1	3	0
13	1	4	4	4	4	3	1	2	1	1	1	3	3	3	2	3	1	1	4	4	1.6	4	1.75	1	5	1	3	1	1	0	1	0	0	0	1	1	1	1	1	0	0	5	3.857143	1	0	0	1	4	1
11	1	4	4	4	4	1	2	1	1	1	1	999	1	1	1	1	1	1	1	1	1	1.333333	1.5	0	1	0	3	1	0	1	0	0	0	0		0	0	0	0	0	0	3.833333	4.714286	1	1	1	0	1	1
14	1	4	4	4	4	1	1	1	1	1	1	1	1	1	1	1	1	1	1	1	1	2.666667	3.5	0	2	0	3	1	0	0	0	0	0	0	0	0	0	0	0	0	0	3.666667	4.428571	1	0	1	1	0	1
10	1	4	4	4	4	1	1	1	1	1	1	1	1	1	1	1	1	1	1	1	1	1.857143	1	2	5	1	3	1	0	0	0	0	0	0	0	0	0	0	0	0	0	2.333333	4.428571	1	0	0	0	0	1
10	1	4	4	4	4	1	1	1	1	1	1	2	1	1	1	1	1	1	1	1	1	2	4	2	3	1	1	1	0	0	0	0	0	0	1	0	0	0	0	0	0	4.666667	4.857143	1	0	1	0	1	0
13	1	2	2	2	3	2	2	3	2	2	2	2	1	2	1	1	1	1	1	1	1	1	1.5	0	1	0	3	2	1	1	1	1	1	1	1	0	1	0	0	0	0	3.166667	1.571429	1	2	0	1	4	1
10	1	4	4	4	4	1	1	1	1	1	1	1	1	1	1	1	1	1	1	1	1	1.857143	3.75	2	4	1	2	1	0	0	0	0	0	0	0	0	0	0	0	0	0	4.333333	4.142857	1	1	1	0	0	0
12	1	4	4	4	4	2	2	2	2	1	1	1	1	2	1	1	1	1	1	1	1.6	3.428571	2.5	2	1	1	3	1	1	1	1	1	0	0	0	0	1	0	0	0	0	5	4.714286	1	1	1	0	4	1
13	1	1	4	4	4	3	1	1	2	2	1	2	1	1	1	1	1	1	1	1	1	1.833333	3.25	0	1	0	1	1	1	0	0	1	1	0	1	0	0	0	0	0	0	5	4.714286	1	2	0	1	4	0
11	1				4	1	1	1	1	1	1	1	1	1	1	1	1	1	1	1	1	1.857143	1	2	4	1	3	2	0	0	0	0	0	0	0	0	0	0	0	0	0	4.333333	4.428571	1	0	1	0	0	1
12	1	4	4	4	4	1	3	3	1	1	1	3	1	1	1	1	1	1	4	4	1.2	3.714286	2	1	1	1	2	1	0	1	1	0	0	0	1	0	0	0	0	0	0	4.666667	4.857143	1	1	1	0	3	0
10	0	4	4	3	4	1	1	2	1	1	1	1	1	1	999	1	1	1	1	1	2.333333	2.5	2	0	3	1	2	2	0	0	1	0	0	0	0	0	0		0	0	0	5	5	1	0	1	0	1	0
11	0	4	4	3	1	3	2	2	1	1	1	3	2	1	1	1	1	1	4	4	1.6	2.857143	2.25	1	4	1	2	2	1	1	1	0	0	0	1	1	0	0	0	0	0	3	4.142857	1	1	1	0	4	0
11	0	4	4	4	4	1	1	1	1	1	1	1	1	1	1	1	1	1	3	3	1	2.333333	3.75	2	3	1	2	1	0	0	0	0	0	0	0	0	0	0	0	0	0	4.5	3.571429	1	0	0	0	0	0
11	1	4	4	4	4	1	1	1	1	1	1	1	1	1	1	1	1	1	1	1	1	3.571429	2	2	4	1	3	1	0	0	0	0	0	0	0	0	0	0	0	0	0	4.833333	4.571429	1	0	0	0	0	1
12	0	4	4	4	4	1	1	1	1	1	1	1	1	1	1	1	1	1	1	1	1	1.714286	2.25	1	5	1	3	1	0	0	0	0	0	0	0	0	0	0	0	0	0	4.666667	4.428571	1	1	1	0	0	1
11	1	4	4	4	4	1	1	1	1	1	1	2	1	1	1	1	1	1	1	1	1	2.571429	2.5	2	5	1	1	2	0	0	0	0	0	0	1	0	0	0	0	0	0	3.666667	3.857143	1	0	1	0	1	0
12	0	4	4	4	4	1	1	2	1	1	1	1	1	1	2	2	1	1	1	1	2.2	2.714286	2.5	2	3	1	3	1	0	0	1	0	0	0	0	0	0	1	1	0	0	5	5	1	0	0	0	3	1
10	0	4	4	4	4	1	1	1	1	1	1	1	1	1	1	1	1	1	1	1	1	1.857143	2.5	2	5	1	1	2	0	0	0	0	0	0	0	0	0	0	0	0	0	4.333333	3.857143	1	0	1	0	0	0
14	1	4	4	4	4	2	1	1	1	1	1	1	1	1	1	1	1	1	1	2	1.4	2.571429	1.5	1	5	0	3	1	1	0	0	0	0	0	0	0	0	0	0	0	0	3.833333	3.857143	1	0	1	1	1	1
10	1	4	4	4	4	1	1	1	2	1	1	2	1	1	2	2	1	1	1	3	1	1.666667	2.25	0	1	0	3	1	0	0	0	1	0	0	1	0	0	1	1	0	0	4.333333	4.428571	1	1	1	0	4	1
10	1	2	4	4	3	1	1	1	1	1	1	1	1	1	1	1	1	1	1	1	1	2.333333	2.5	0	4	0	2	2	0	0	0	0	0	0	0	0	0	0	0	0	0	4.5	4.714286	1	1	1	0	0	0
13	0	4	4	4	4	2	1	1	1	1	1	1	1	1	1	1	1	1	1	3	1	3.285714	3	2	3	1	1	1	1	0	0	0	0	0	0	0	0	0	0	0	0	4.333333	5	1	1	1	1	1	0
10	1	4	4	4	4	1	1	1	1	1	1	1	1	1	1	1	1	1	1	1	1	2.571429	3.25	2	3	1	1	2	0	0	0	0	0	0	0	0	0	0	0	0	0	5	4.428571	1	0	0	0	0	0
10	0				4	1	1	1	1	1	1	2	1	1	1	1	1	1	1	1	1.2	2	1.75	2	2	0	3	1	0	0	0	0	0	0	1	0	0	0	0	0	0	3.166667	4.142857	1	0	0	0	1	1
12	1	2	4	4	4	1	1	1	1	1	1	1	2	2	1	1	1	1	1	1	1.666667	1.5	3	0	2	0	1	1	0	0	0	0	0	0	0	1	1	0	0	0	0	4.166667	4.857143	1	0	0	0	2	0
11	0	3	4	4	4	1	1	1	1	1	1	2	1	1	1	1	1	1	1	1	3	2	3.75	1	4	0	3	2	0	0	0	0	0	0	1	0	0	0	0	0	0	5	5	1	0	0	0	1	1
12	0		1	4	4	1	1	1	1	1	1	3	1	2	1	1	1	1	1	1	1.4	1.571429	1.5	2	5	1	1	2	0	0	0	0	0	0	1	0	1	0	0	0	0	2.333333	3.428571	1	0	0	0	2	0
10	1	3	4	4	4	1	1	1	3	1	1	1	1	2	1	1	1	1	1	1	1.333333	1.833333	2.25	0	1	1	2	2	0	0	0	1	0	0	0	0	1	0	0	0	0	3.666667	4.285714	1	1	0	0	2	0
13	0	2	4	3	3	1	1	1	1	1	1	2	1	1	1	1	1	1	1	1	1	1.857143	1.75	2	4	0	2	1	0	0	0	0	0	0	1	0	0	0	0	0	0	2.166667	4.428571	1	2	1	1	1	0
12	0	4	4	4	4	1	999	1	1	1	1	1	1	1	1	1	1	1	1	1	1	2.25	3.25	2	5	1		0	0		0	0	0	0	0	0	0	0	0	0	0	5	3.571429	1	1	0	0	0
12	1	4	3	3	4	2	2	1	1	1	1	1	1	1	1	1	1	1	1	1	1	1.571429	2.5	2	4	0	3	1	1	1	0	0	0	0	0	0	0	0	0	0	0	5	4.428571	1	0	1	0	2	1
13	0	4	4	4	4	2	2	1	1	1	1	2	2	1	1	2	1	1	1	1	1.4	2.857143	3.5	1	4	0	2	2	1	1	0	0	0	0	1	1	0	0	1	0	0	3	5	1	0	0	1	4	0
13	1	4	4	4	4	1	1	1	1	1	1	1	1	1	1	1	1	1	1	4	1	1.5	1.5	0	3	1	3	2	0	0	0	0	0	0	0	0	0	0	0	0	0	5	4.857143	1		1	1	0	1
10	0	4	4	4	4	1	1	1	1	1	1	1	1	1	1	1	1	1	1	1	2.2	2	3.25	2	5	1	2	1	0	0	0	0	0	0	0	0	0	0	0	0	0	3.166667	4.142857	1	0	0	0	0	0
13	1	4	4	4	4	1	1	1	2	2	1	2	1	2	1	1	1	1	3	4	1	2.333333	1.5	0	1	0	3	2	0	0	0	1	1	0	1	0	1	0	0	0	0	4.166667	5	1	0	1	1	4	1
12	0	4	4	4	4	2	1	1	2	1	1	3	1	1	1	1	1	1	1	1	2.2	2.571429	3.75	2	2	0	3	1	1	0	0	1	0	0	1	0	0	0	0	0	0	4.833333	3.857143	1	0	1	0	3	1
12	0	4	4	4	4	1	1	1	1	1	1	1	1	1	1	1	1	1	1	1	1.4	2.428571	2.75	1	2	1	3	1	0	0	0	0	0	0	0	0	0	0	0	0	0	3.666667	3.285714	1	0	0	0	0	1
10	1	4	2	4	4	1	1	1	1	1	1	2	2	1	1	1	1	1	1	1	1	2.285714	3	2	4	1	1	2	0	0	0	0	0	0	1	1	0	0	0	0	0	5	5	1	0	0	0	2	0
12	1	4	4	4	4	2	1	1	1	1	1	1	1	1	1	1	1	1	1	1	2	1.8	1.75	0	1	1	3	1	1	0	0	0	0	0	0	0	0	0	0	0	0	5	4.428571	1	1	1	0	1	1
10	1	4	4	4	4	1	1	2	1	1	1	3	2	2	1	999	1	1	1	1	1	2.333333	1.25	0	1	1	3	2	0	0	1	0	0	0	1	1	1	0		0	0	5	5	1	0	1	0	4	1
14	0	4	4	2	4	1	1	1	1	2	1	3	1	3	1	1	1	1	1	1	3	2.833333	4	0	1	0	3	1	0	0	0	0	1	0	1	0	1	0	0	0	0	5	3.857143	1	2	1	1	3	1
14	1	3	4	4	4	2	1	2	1	2	1	2	1	2	1	2	1	1	4	1	1.333333	2	3.75	0	1	1	2	1	1	0	1	0	1	0	1	0	1	0	1	0	0	4.5	4.571429	1	1	1	1	4	0
10	1	2	4	4	4	2	2	1	1	1	2	1	1	1	1	2	1	1	1	1	1.4	3	4	2	4	1	3	2	1	1	0	0	0	1	0	0	0	0	1	0	0	5	3.285714	1	0	0	0	4	1
10	1	4	4	3	4	1	1	1	1	1	1	1	1	1	2	1	1	1	4	4	1.8	2.285714	2.75	2	5	1	2	2	0	0	0	0	0	0	0	0	0	1	0	0	0	5	4.714286	1	0	0	0	1	0
10	0	4	4	4	4	1	1	1	1	1	1	1	1	1	1	1	1	1	3	2	1.4	2	2.25	2	1	0	2	1	0	0	0	0	0	0	0	0	0	0	0	0	0	3.666667	4.142857	1	0	0	0	0	0
10	0	4	4	4	4	2	1	1	1	1	1	2	2	1	1	1	1	1	1	1	2.6	2.714286	4	2	2	0	2	1	1	0	0	0	0	0	1	1	0	0	0	0	0	4.833333	4.857143	1	1	1	0	3	0
12	1	3	3	4	4	1	1	1	3	3	1	2	1	1	1	1	1	1	1	1	1.333333	2.5	3	0	3	0	2	1	0	0	0	1	1	0	1	0	0	0	0	0	0	4	4.142857	1	0	0	0	3	0
12	1	4	4	4	4	1	1	1	1		1	1	1	1	1	1	1	1	3	4	1	2.142857	1.75	1	1	0	2	1	0	0	0	0		0	0	0	0	0	0	0	0	4.333333	5	1	1	1	0	0	0
13	0	4	3	3	3	1	1	1	1	1	1	2	1	2	1	1	1	1	4	2	2.2	3	3.5	1	4	0	3	1	0	0	0	0	0	0	1	0	1	0	0	0	0	5	4.857143	1	0	1	1	2	1
13	0	3	3	3	3	2	1	1	2	1	1	1	1	1	1	1	1	1	3	1	3	1.5	3	0	3	1	3	2	1	0	0	1	0	0	0	0	0	0	0	0	0	4.333333	4.428571	1	1	0	1	2	1
10	0	3	4	3	2	1	2	1	1	1	1	2	1	1	1	1	1	1	1	4	1.666667	1.166667	2.75	0		1	2	2	0	1	0	0	0	0	1	0	0	0	0	0	0	5	5	1	2	0	0	2	0
11	1	4	4	4	4	1	1	1	1	1	1	1	1	1	1	1	1	1	1	1	1.2	1.714286	4	2	2	0	3	1	0	0	0	0	0	0	0	0	0	0	0	0	0	4.833333	4.714286	1	0	1	0	0	1
14	0	4	4	4	4	2	1	1	1	1	1	1	1	1	1	1	1	1	1	1	2	1.857143	2.5	1	2	1	3	1	1	0	0	0	0	0	0	0	0	0	0	0	0	5	5	1	0	0	1	1	1
13	1	4	4	4	4	2	999	2	1	3	1	2	1	1	1	1	1	1	1	1	2.2	2.857143	2.5	2	5	0	1	2	1		1	0	1	0	1	0	0	0	0	0	0	4.5	4.857143	1	0	1	1	4	0
14	0	4	4	4	4	3	3	3	3	3	1	3	3	3	1	1	1	1	1	1	4	4	4	2	4	1	3	2	1	1	1	1	1	0	1	1	1	0	0	0	0	5	5	1	0	1	1	4	1
14	0	4	4	4	4	3	1	3	3	3	1	3	2	2	1	1	1	1	1	1	2	2.5	4	0	2	0	3	1	1	0	1	1	1	0	1	1	1	0	0	0	0	5	5	1	0	0	1	4	1
11	0	3	2	1	3	1	1	1	999	1	1	3	1	1	1	3	1	2	1	999	1.5	2.333333	1.5	0	1	1	2	2	0	0	0		0	0	1	0	0	0	1	0	1	4.166667	3.428571	1	0	1	0	3	0
12	0	4	4	4	4	2	1	2	1	1	1	2	2	2	1	1	1	1	1	3	2	2.333333	3.5	0	1	0	3	1	1	0	1	0	0	0	1	1	1	0	0	0	0	4.333333	5	1	1	1	0	4	1
10	1	4	4	4	4	1	1	1	1	1	1	1	1	2	1	1	1	1	3	1	1.8	2.142857	3.25	2	2	0	1	2	0	0	0	0	0	0	0	0	1	0	0	0	0	5	5	1	0	0	0	1	0
12	1	4	4	4	4	1	1	1	1	1	1	2	1	1	1	2	1	1	1	1	1.4	2.857143	1.75	2	3	1	1	1	0	0	0	0	0	0	1	0	0	0	1	0	0	4.5	4.714286	1	1	1	0	2	0
14	1	2	2	2	2	1	1	1	1	1	1	1	1	1	1	1	1	1	1	1	1	3.142857	2.5	2	3	1	2	2	0	0	0	0	0	0	0	0	0	0	0	0	0	5	2.714286	1	0	1	1	0	0
12	0	4	2	4	4	3	1	1	3	1	1	1	1	1	1	1	1	1	1	4	2.8	3.857143	2.5	2	5	1	3	2	1	0	0	1	0	0	0	0	0	0	0	0	0	4.166667	3.714286	1	0	0	0	2	1
10	0	4	3	4	4	1	1	1	1	1	1	1	1	1	1	2	1	1	1	1	1.75	3.142857	2.5	2	4	1	1	2	0	0	0	0	0	0	0	0	0	0	1	0	0	2.333333	2.142857	1	0	0	0	1	0
12	0	4	4	4	4	1	1	1	1	2	1	1	1	1	1	1	1	1	1	1	1	2.666667	3.25	0	1	1	3	1	0	0	0	0	1	0	0	0	0	0	0	0	0	4.333333	5	1	1	0	0	1	1
13	0	4	4	4	4	3	3	3	1	3	1	3	3	3	1	1	3	3	3	1	1	4	3.25	2	5	0	2	2	1	1	1	0	1	0	1	1	1	0	0	1	1	5	4.428571	1	2	0	1	4	0
13	0	4	4	4	4	1	2	1	1	1	1	1	1	1	1	1	1	1	1	3	1	1.571429	3.25	1	2	0	3	2	0	1	0	0	0	0	0	0	0	0	0	0	0	5	5	1	0	0	1	1	1
12	1	4	4	4	4	1	1	1	1	1	1	2	1	1	1	1	1	1	4	3	1	1.571429	4	2	1	0		0	0	0	0	0	0	0	1	0	0	0	0	0	0	4	5	1	2	0	0	1
13	0	4	4	4	4	1	1	1	1	1	1	2	1	1	1	1	1	1	1	1	1	3.285714	2.25	2	5	1	3	2	0	0	0	0	0	0	1	0	0	0	0	0	0	3.666667	3.857143	1	0	1	1	1	1
10	1	3	4	4	4	1	1	1	2	1	1	1	1	1	1	1	1	1	1	1	1	1.5	2	0	1		3	1	0	0	0	1	0	0	0	0	0	0	0	0	0	4.666667	4.571429	1	0	1	0	1	1
11	0	4	4	4	4	1	1	1	2	1	1	1	1	1	1	1	1	1	1	1	1.333333	2.166667	2.75	0	3	0	2	2	0	0	0	1	0	0	0	0	0	0	0	0	0	3	4	1	2	1	0	1	0
10	1	4	4	4	4	1	1	1	1	999	1	1	1	1	1	1	1	1	1	1	1	2	2.75	0	3	1	3	1	0	0	0	0		0	0	0	0	0	0	0	0	3.833333	4.857143	1	0	0	0	0	1
12	0	4	4	4	4	1	1	1	1	1	1	1	1	1	1	1	1	1	1	3	4	3.571429	2.5	2	3	1	1	2	0	0	0	0	0	0	0	0	0	0	0	0	0	4.333333	4.428571	1	2	0	0	0	0
13	0	4	1	1	1	2	2	2	1	1	1	2	1	1	1	2	1	1	1	1	1.666667	2.333333	1.666667	0	1	1	1	1	1	1	1	0	0	0	1	0	0	0	1	0	0	4.333333	5	1	1	0	1	4	0
11	0	4	4	4	4	1	2	1	1	1	1	1	1	1	1	1	1	1	2	2	2	2.428571	3.5	2	3	0	3	1	0	1	0	0	0	0	0	0	0	0	0	0	0	4.833333	4.571429	1	0	0	0	1	1
13	1	4	4	4	4	2	1	1	1	2	1	2	1	2	1	2	1	1	2	1	1.666667	2.6	3.5	0	1	0		0	1	0	0	0	1	0	1	0	1	0	1	0	0	5	3.714286	1	1	1	1	4
10	1	4	4	2	4	1	1	1	1	1	1	2	1	1	1	1	1	1	1	1	1.6	1.428571	3.5	1	3	1	3	1	0	0	0	0	0	0	1	0	0	0	0	0	0	3.666667	5	1	0	1	0	1	1
14	0	4	4	4	4	1	2	1	1	1	1	2	1	1	1	1	1	1	1	1	2	2.333333	3	0	1	0	1	2	0	1	0	0	0	0	1	0	0	0	0	0	0	5	5	1	1	1	1	2	0
11	0	1	4	4	4	3	2	2	1	1	2	1	2	1	1	1	1	1	1	1	1.333333	2.166667	2.75	0	4	0	3	2	1	1	1	0	0	1	0	1	0	0	0	0	0	4.833333	4.571429	1	0	1	0	4	1
11	0	4	4	4	4	1	1	1	1	1	1	1	1	1	1	1	1	1	1	999	1	2.571429	2.75	2	3	0	2	1	0	0	0	0	0	0	0	0	0	0	0	0	0	5	2.857143	1	1	0	0	0	0
13	0	3	1	3	3	2	1	3	1	3	3	2	1	1	1	1	999	1	1	999	1.4	1.833333	1.5	2	3	0	3	1	1	0	1	0	1	1	1	0	0	0	0		0	2.5	3.285714	1	0	1	1	4	1
12	1	4	4	4	4	1	1	1	1	1	1	1	3	1	1	1	1	1	1	2	1.4	2.857143	2.25	1	5	1	2	1	0	0	0	0	0	0	0	1	0	0	0	0	0	3.666667	4.428571	1	0	1	0	1	0
12	1	4	4	3	4	3	1	2	1	1	1	2	1	2	1	1	1	1	4	1	1	2.428571	2.5	1	1	1	2	2	1	0	1	0	0	0	1	0	1	0	0	0	0	5	4.857143	1	0	0	0	4	0
14	0	4	4	4	4	1	1	1	1	1	1	1	2	1	1	1	1	1	1	3	1	2.833333	3.5	0		1	1	1	0	0	0	0	0	0	0	1	0	0	0	0	0	3.666667	4.714286	1	2	1	1	1	0
10	0	4	4	4	4	1	1	1	1	1	1	1	1	1	1	1	1	1	1	1	2.2	2.714286	2.5	2	5	1	3	2	0	0	0	0	0	0	0	0	0	0	0	0	0	4.333333	5	1	0	0	0	0	1
12	1		4	4	4	2	1	1	1	1	1	1	2	1	1	1	1	1	1	1	1	2.571429	3.5	2	5	0		0	1	0	0	0	0	0	0	1	0	0	0	0	0	5	5	1	0	0	0	2
12	1	4	4	4	4	1	1	1	1	1	1	1	1	1	1	1	1	1	1	1	1.4	2.142857	3.75	2	3	1	1	1	0	0	0	0	0	0	0	0	0	0	0	0	0	5	4.714286	1	0	1	0	0	0
11	1	4	3	4	4	1	1	1	1	1	1	1	1	1	1	1	1	1	1	1	1.75	2.571429	3.25	2	1	1	3	2	0	0	0	0	0	0	0	0	0	0	0	0	0	3.166667	4.428571	1	0	0	0	0	1
12	0	4	4	4	4	1	1	1	1	1	1	1	1	1	1	1	1	1	1	1	1	3.857143	2.25	2	4	1	3	1	0	0	0	0	0	0	0	0	0	0	0	0	0	3.666667	2.857143	1	0	1	0	0	1
13	1	4	4	3	4	1	1	1	1	1	1	1	1	1	1	1	1	1	1	1	1	2.285714	4	2	5	1	3	2	0	0	0	0	0	0	0	0	0	0	0	0	0	4.833333	4.428571	1	0	0	1	0	1
13	0	1	1	1	2	1	1	1	3	3	1	1	1	1	1	2	1	1	1	1	2	2.428571	3	1	1	0	3	2	0	0	0	1	1	0	0	0	0	0	1	0	0	4.333333	4.428571	1	0	0	1	3	1
10	0	4	4	4	4	3	2	1	1	3	1	1	1	2	1	1	1	1	4	1	1.6	2.142857	2.5	2	4	0	3	2	1	1	0	0	1	0	0	0	1	0	0	0	0	3.666667	3.285714	1	1	0	0	4	1
10	0	4	4	4	4	3	1	999	1	1	1	2	1	1	1	1	1	1	4	1	2	2.333333	3	0	1	1	3	1	1	0		0	0	0	1	0	0	0	0	0	0	2.333333	5	1	1	1	0	2	1
11	0	3	4	3	3	1	1	1	1	1	1	2	1	1	1	1	1	1	1	1	1.6	1.857143	2.75	2	5	1	3	2	0	0	0	0	0	0	1	0	0	0	0	0	0	5	4.428571	1	0	1	0	1	1
11	0	3	4	4	4	1	1	1	1	999	1	3	2	1	1	1	1	1	3	1	2.75	3.142857	1.75	2	1	1	3	2	0	0	0	0		0	1	1	0	0	0	0	0	5	5	1	0	0	0	2	1
12	0	3	3	3	4	1	1	1	1	1	1	1	1	1	1	1	1	1	999	3	1.8	1.857143	2	2	4	0	3	1	0	0	0	0	0	0	0	0	0	0	0	0	0	4.666667	4.142857	1	0	0	0	0	1
12	0	4	4	4	4	3	2	1	1	1	1	1	2	1	1	2	1	1	3	1	3.2	2	2.25	2	5	1	2	2	1	1	0	0	0	0	0	1	0	0	1	0	0	5	5	1	0	1	0	4	0
11	1	4	4	4	4	1	1	1	1	1	1	1	1	1	1	1	1	1	1	1	1.2	2	2	2	3	1	3	2	0	0	0	0	0	0	0	0	0	0	0	0	0	4.833333	5	1	0	1	0	0	1
11	0	4	4	4	4	1	1	1	2	1	1	2	1	1	1	1	1	1	1	1	1.333333	2.833333	3	0	5	1	1	2	0	0	0	1	0	0	1	0	0	0	0	0	0	2.333333	4.142857	1	0	0	0	2	0
11	1	3	4	4	4	1	1	1	1	1	1	2	2	1	1	1	1	1	1	1	2	2.666667	2	0	3	1	2	1	0	0	0	0	0	0	1	1	0	0	0	0	0	3.5	4.142857	1	1	1	0	2	0
12	1	4	4	4	4	1	1	1	2	1	1	2	1	1	1	1	1	1	1	1	1	3.571429	3.5	2	4	1	2	1	0	0	0	1	0	0	1	0	0	0	0	0	0	3.666667	5	1	1	1	0	2	0
10	1	3	3	3	3	1	1	1	1	1	1	2	1	1	1	1	1	1	1	1	2.2	2.333333	1	2	4	1		0	0	0	0	0	0	0	1	0	0	0	0	0	0	4.666667	5	1	0	0	0	1
13	0	3	1	2	3	3	2	2	2	1	1	1	1	1	1	1	2	1	2	2	2	2.333333	3.25	0	1	0	3	1	1	1	1	1	0	0	0	0	0	0	0	1	0	4.333333	4.571429	1	1	1	1	4	1
10	1	4	4	4	4	1	1	1	1	1	1	1	1	1	1	1	1	1	1	1	1	2.142857	2.75	2	1	0	1	2	0	0	0	0	0	0	0	0	0	0	0	0	0	3.666667	4.714286	1	0	0	0	0	0
10	0	4	4	4	3	1	1	1	1	1	1	1	1	1	1	1	1	1	1	1	1	1	1	0	2	0	3	2	0	0	0	0	0	0	0	0	0	0	0	0	0	4.166667	4.428571	1	1	0	0	0	1
14	1	3	3	3	4	1	1	1	1	1	1	2	1	1	1	1	1	1	1	1	1.8	2.142857	3.25	1	3	1	3	2	0	0	0	0	0	0	1	0	0	0	0	0	0	4.833333	5	1	0	0	1	1	1
11	0	3	3	4	4	3	1	2	2	2	1	3	1	3	1	1	1	1	1	1	1.2	3.714286	2.25	2	1	1	1	2	1	0	1	1	1	0	1	0	1	0	0	0	0	5	5	1	1	1	0	4	0
14	0	3	3	3	3	2	2	2	3	1	1	2	2	1	1	1	2	1	2	2	2.4	2.428571	3.25	2	2	1	3	2	1	1	1	1	0	0	1	1	0	0	0	1	0	4.833333	5	1	1	1	1	4	1
12	0	4	4	4	4	2	2	2	2	1	2	1	1	1	2	1	2	1	3	3	2	1.333333	2.5	0	3	1	3	2	1	1	1	1	0	1	0	0	0	1	0	1	0	2.666667	3.142857	1	1	1	0	4	1
13	0	4	4	2	4	2	2	1	1	2	1	2	1	1	1	1	1	1	1	1	1.4	2	1.75	2	4	0	3	1	1	1	0	0	1	0	1	0	0	0	0	0	0	4	4.857143	1	0	0	1	4	1
12	0	4	4	4	4	1	1	1	1	1	1	1	1	1	1	1	1	1	1	1	1	2.142857	1	2	5			0	0	0	0	0	0	0	0	0	0	0	0	0	0	3	4.714286	1	0	0	0	0
11	0	4	3	4	4	1	1	1	1	1	1	1	1	1	1	1	1	1	3	1	2.4	2.857143	3	2	2	1	3	2	0	0	0	0	0	0	0	0	0	0	0	0	0	5	5	1	2	1	0	0	1
13	1	4	4	4	4	2	1	1	1	1	1	2	2	1	1	1	1	1	1	1	1	1.666667	1.75	0	1	0	1	1	1	0	0	0	0	0	1	1	0	0	0	0	0	4.833333	5	1	0	0	1	3	0
10	1	3	4	4	4	3	2	1	1	1	1	1	1	1	1	1	1	1	1	1	1.8	2	1.5	2	3	0	3	1	1	1	0	0	0	0	0	0	0	0	0	0	0	4.5	3.714286	1	0	0	0	2	1
12	0	4	4	4	4	1	1	1	1	1	1	1	1	1	999	2	1	1	1	1	2	2.142857	3	2	3	1	3	1	0	0	0	0	0	0	0	0	0		1	0	0	2.666667	4.428571	1	0	0	0	1	1
13	0	4	4	4	4	1	1	1	1	1	1	1	2	1	1	1	1	1	1	1	1	1.166667	2	0	1	1	3	2	0	0	0	0	0	0	0	1	0	0	0	0	0	3.166667	3.285714	1	1	0	1	1	1
12	0	4	4	4	4	3	1	2	1	2	1	2	1	1	1	1	1	1	4	1	1	2.285714	2	2	3	1	3	1	1	0	1	0	1	0	1	0	0	0	0	0	0	2.666667	4.571429	1	0	1	0	4	1
11	1	2	3	3	4	1	2	2	1	1	1	1	1	1	1	1	1	1	1	1	2	2.285714	3.25	2	3	1	3	1	0	1	1	0	0	0	0	0	0	0	0	0	0	2.166667	5	1	0	1	0	2	1
13	0	4	4	4	4	1	1	1	1	1	1	999	1	1	1	1	1	1	1	1	3.8	3.428571	4	1	3	1	1	2	0	0	0	0	0	0		0	0	0	0	0	0	3.5	4.714286	1	0	0	1	0	0
10	0	4	4	3	4	1	1	2	1	1	1	1	1	1	1	1	1	1	1	3	2	2	2.25	2	2	1	2	2	0	0	1	0	0	0	0	0	0	0	0	0	0	4.833333	4.714286	1	0	0	0	1	0
14	1	4	4	3	4	3	1	1	3	3	1	1	3	3	1	1	1	1	1	4	1	2.571429	4	1	4	0	3	1	1	0	0	1	1	0	0	1	1	0	0	0	0	5	3.857143	1	0	0	1	4	1
11	1	4	4	4	4	1	1	1	1	1	1	1	1	1	1	1	1	1	1	1	1	3.428571	3.25	1	1	1	1	1	0	0	0	0	0	0	0	0	0	0	0	0	0	4.833333	5	1	0	0	0	0	0
12	0	4	4	3	4	999	3	1	1	1	1	2	1	1	1	1	1	1	1	1	2.2	2.8	2.5	2	4	1	3	1		1	0	0	0	0	1	0	0	0	0	0	0	4.333333	4.571429	1	0	1	0	2	1
14	0	4	4	4	4	1	1	1	1	1	1	1	1	1	1	1	1	1	1	1	1	2.5	4	2	2	0	1	2	0	0	0	0	0	0	0	0	0	0	0	0	0	2	3.857143	1	1	0	1	0	0
11	1	4	3	3	4	1	1	1	1	1	1	1	1	1	1	1	1	1	1	1	1.4	2.857143	2.75	2	2	0	2	2	0	0	0	0	0	0	0	0	0	0	0	0	0	4.833333	4.285714	1	0	0	0	0	0
12	0	3	3	4	4	1	1	1	1	1	1	2	1	1	1	1	1	1	3	1	2.333333	1.166667	3	0	1	0	1	2	0	0	0	0	0	0	1	0	0	0	0	0	0	4.166667	4.571429	1	0	1	0	1	0
14	0	4	4	4	4	1	1	1	1	1	1	1	1	1	999	1	1	1	1	1	1.4	4	2.5	2	5	1	3	2	0	0	0	0	0	0	0	0	0		0	0	0	5	5	1	0	0	1	0	1
10	0	4	4	4	4	1	1	2	2	1	1	1	1	1	1	1	1	1	1	1	2	1.333333	3	0	2	1	3	1	0	0	1	1	0	0	0	0	0	0	0	0	0	5	4.285714	1	0	0	0	2	1
12	1	4	4	4	4	2	1	1	1	1	2	2	2	3	1	3	1	1	4	1	1.666667	3.333333	3.75	0	1	1	3	1	1	0	0	0	0	1	1	1	1	0	1	0	0	4.833333	4.285714	1	1	1	0	4	1
10	0	4	4	4	4	1	1	1	1	1	1	1	1	1	1	1	1	1	1	1	1	1.166667	2	0	2	0	3	1	0	0	0	0	0	0	0	0	0	0	0	0	0	1.666667	5	1	1	1	0	0	1
11	0	4	4	4	4	1	1	1	1	1	1	1	1	1	2	1	1	1	4	1	1.6	3.714286	4	2	5	0		0	0	0	0	0	0	0	0	0	0	1	0	0	0	4	4.142857	1	0	0	0	1
11	0	4	4	4	4	1	1	1	1	1	3	2	1	1	2	1	2	2	1	1	2	2.428571	1.333333	1	1	1	3	2	0	0	0	0	0	1	1	0	0	1	0	1	1	3.833333	5	1	2	1	0	4	1
11	0	4	4	4	4	1	1	1	1	1	1	1	1	1	2	1	1	1	1	1	2.2	2.857143	2.25	1	5	0	2	1	0	0	0	0	0	0	0	0	0	1	0	0	0	4.833333	5	1	0	0	0	1	0
13	0	4	4	1	4	1	1	1	1	1	1	2	1	1	1	1	1	1	1	1	1	2	2.5	2	4	1	1	2	0	0	0	0	0	0	1	0	0	0	0	0	0	5	4.857143	1	1	1	1	1	0
13	1	4	4	4	4	1	1	1	1	1	1	1	2	2	1	2	1	1	1	3	2.8	3.285714	1.75	2	5	1	1	2	0	0	0	0	0	0	0	1	1	0	1	0	0	5	4.142857	1	1	0	1	3	0
12	1	4	4	4	4	1	1	1	1	1	1	1	1	1	1	1	1	1	1	1	1	2.142857	3.25	2	5	1	3	1	0	0	0	0	0	0	0	0	0	0	0	0	0	4.5	5	1	0	1	0	0	1
10	0	2	1	1		1	999	999	1	999	999	1	1	999	999	1	1	1	1	999	1	1		0	2		3	1	0			0			0	0			0	0	0			1	1	1	0		1
11	1	4	4	4	4	1	1	1	1	1	1	1	1	1	1	1	1	1	1	1	1	2	1	2	2	1	3	1	0	0	0	0	0	0	0	0	0	0	0	0	0	5	4.428571	1	0	1	0	0	1
11	1	4	4	4	4	1	2	2	1	1	1	3	2	1	1	1	2	2	1	4	1	1.333333	1.75	0	1	0	2	1	0	1	1	0	0	0	1	1	0	0	0	1	1	4.666667	4.428571	1	1	0	0	4	0
12	1	4	4	4	4	1	1	1	1	1	1	1	1	1	1	1	1	1	1	1	1.2	2.428571	2	2	3	1	2	2	0	0	0	0	0	0	0	0	0	0	0	0	0	4	4.571429	1	2	1	0	0	0
12	0	4	4	4	4	999	1	1	2	1	999	1	1	1	1	1	1	1	3	4	3	2.666667	4	0	1	1	1	1		0	0	1	0		0	0	0	0	0	0	0	3	5	1	1	1	0	1	0
12	1	4	4	4	4	1	1	1	2	1	1	1	1	1	1	1	1	1	1	1	1.333333	2.5	2.5	0	1	1	3	1	0	0	0	1	0	0	0	0	0	0	0	0	0	4.333333	5	1	0	0	0	1	1
14	1	4	4	3	4	2	2	1	1	1	1	3	1	1	2	1	1	1	1	1	1	1.666667	2.5	0	1	1	2	2	1	1	0	0	0	0	1	0	0	1	0	0	0	4.833333	5	1	1	0	1	4	0
13	1	4	3	4	3	1	1	1	3	3	1	1	1	1	1	1	1	1	1	1	1.6	3	4	2	4	1	1	2	0	0	0	1	1	0	0	0	0	0	0	0	0	5	5	1	0	0	1	2	0
14	1	4	4	4	4	2	2	1	1	1	1	2	1	1	1	1	1	1	1	1	1	2.142857	2	2	3	1	3	2	1	1	0	0	0	0	1	0	0	0	0	0	0	4.5	4.571429	1	2	0	1	3	1
13	0	4	4	4	4	1	1	3	1	1	2	3	3	3	2	1	1	1	1	1	1	3.333333	3.25	0	2	1	3	1	0	0	1	0	0	1	1	1	1	1	0	0	0	5	5	1	1	0	1	4	1
11	1	4	4	4	4	2	1	1	1	1	1	1	1	2	2	1	1	1	1	1	2.2	2.428571	3.75	2	4	1	2	1	1	0	0	0	0	0	0	0	1	1	0	0	0	4.5	4.428571	1	1	0	0	3	0
10	0	4	4	4	4	1	1	1	1	1	1	1	1	1	1	1	1	1	2	1	1	2.666667	3	0	1	1	3	1	0	0	0	0	0	0	0	0	0	0	0	0	0	4.833333	4.857143	1	1	1	0	0	1
14	0	4	4	4	4	1	1	1	3	1	1	1	3	3	1	3	1	1	1	1	1	3	3.25	0	2	1	3	2	0	0	0	1	0	0	0	1	1	0	1	0	0	4.666667	5	1	2	1	1	4	1
12	1	3	3	2	3	3	1	1	1	1	1	2	2	1	1	1	1	1	1	1	1	2	2	1	4	0	1	2	1	0	0	0	0	0	1	1	0	0	0	0	0	4.166667	4.428571	1	0	0	0	3	0
11	1	2	3	3	4	1	1	1	1	1	1	3	1	1	1	1	1	1	1	1	1	1.333333	2.75	0	1	1	2	1	0	0	0	0	0	0	1	0	0	0	0	0	0	4.666667	4.428571	1	2	1	0	1	0
10	0	4	4	4	4	1	1	1	1	1	1	2	1	1	1	1	1	1	3	1	1.6	1.857143	1.75	2	1	0	1	1	0	0	0	0	0	0	1	0	0	0	0	0	0	3.666667	4.142857	1	1	0	0	1	0
10	0	4	4	4	4	2	2	1	1	2	1	2	1	1	1	1	1	1	3	3	2.333333	1.666667	2.25	0	1	1	3	1	1	1	0	0	1	0	1	0	0	0	0	0	0	4.166667	4.571429	1	1	0	0	4	1
12	0		4	4	4	3	1	1	1	1	1	1	1	1	1	1	1	1	1	2	1.6	1.714286	2.5	2	4	0	3	1	1	0	0	0	0	0	0	0	0	0	0	0	0	5	3.857143	1	0	0	0	1	1
13	0	4	4	4	4	2	1	1	1	1	1	1	1	2	1	1	1	1	3	1	1	1.5	2	0	2	0		0	1	0	0	0	0	0	0	0	1	0	0	0	0	5	4.428571	1	0	0	1	2
13	1	4	3	3	4	1	1	1	1	1	1	1	1	1	1	1	1	1	2	1	1.333333	2	3.25	0	2	1	2	2	0	0	0	0	0	0	0	0	0	0	0	0	0	5	3.285714	1	1	1	1	0	0
10	1	4	4	4	4	1	1	1	1	1	1	1	1	1	1	1	1	1	1	1	1	3.4	1.5	2	3	0	2	2	0	0	0	0	0	0	0	0	0	0	0	0	0	5	2	1	1	0	0	0	0
12	1	4	4	4	4	2	1	1	1	1	1	1	1	1	1	1	1	1	4	1	1	1.714286	2.5	2	4	1	1	1	1	0	0	0	0	0	0	0	0	0	0	0	0	1.666667	2.142857	1	0	1	0	1	0
12	0	4	4	4	4	3	1	1	1	1	1	1	1	1	1	1	1	1	1	999	1	1.333333	1.5	0	3	1	1	1	1	0	0	0	0	0	0	0	0	0	0	0	0	5	4.857143	1	1	1	0	1	0
11	1	4	4	4	4	1	1	1	1	1	1	2	1	1	1	1	1	1	1	1	2.2	3	2.75	2	5	1	3	2	0	0	0	0	0	0	1	0	0	0	0	0	0	5	5	1	0	1	0	1	1
12	1	4	4	3	4	1	2	1	1	1	1	3	1	1	1	1	1	1	1	3	1	1.428571	1.25	2	2	1	1	2	0	1	0	0	0	0	1	0	0	0	0	0	0	4.333333	5	1	0	0	0	2	0
11	1	4	4	4	4	2	2	2	1	1	1	1	1	1	1	1	1	1	1	1	1	2.5	1.666667	0	4	0	2	2	1	1	1	0	0	0	0	0	0	0	0	0	0	5	4.857143	1	2	0	0	3	0
10	0	4	4	4	4	1	1	1	1	1	1	2	1	1	1	1	1	3	1	1	1	1	1	0	1	1	3	2	0	0	0	0	0	0	1	0	0	0	0	0	1	2.333333	5	1	1	1	0	2	1
12	1	3	4	4	4	2	1	1	1	1	1	2	1	1	1	1	1	1	1	1	1	1.5	1.75	0	2	1	3	1	1	0	0	0	0	0	1	0	0	0	0	0	0	4	2.714286	1	2	1	0	2	1
13	0	3	3	4	3	1	1	1	1	1	1	1	1	1	1	1	1	1	1	1	1.4	3.428571	1	2	4	0	2	2	0	0	0	0	0	0	0	0	0	0	0	0	0	4.333333	4	1	0	0	1	0	0
14	1	4	4	3	4	2	2	2	2	2	1	1	1	2	1	1	1	2	1	1	1.333333	1.5	1.25	0	3	0		0	1	1	1	1	1	0	0	0	1	0	0	0	1	4.5	3.714286	1	2	1	1	4
13	0	4	4	4	4	1	1	1	1	1	1	1	1	1	1	1	1	1	1	1	1	1.666667	2.5	0	1	1	3	1	0	0	0	0	0	0	0	0	0	0	0	0	0	5	5	1	1	1	1	0	1
10	1	2	3	3	2	2	2	3	2	1	1	2	2	2	1	1	1	1	1	1	1.666667	2.333333	2.25	0	3	1	3	2	1	1	1	1	0	0	1	1	1	0	0	0	0	3.666667	4.428571	1	0	1	0	4	1
14	0	4	4	4	4	2	1	1	3	1	1	2	1	1	1	1	1	1	1	1	1.8	2.714286	1.75	2	5	1	3	2	1	0	0	1	0	0	1	0	0	0	0	0	0	3	3.857143	1	1	0	1	3	1
10	0	4	3	4	4	1	1	1	1	1	1	1	1	1	1	1	1	1	1	1	1	2.142857	1.333333	2	2	1	2	2	0	0	0	0	0	0	0	0	0	0	0	0	0	2.833333	4.571429	1	1	0	0	0	0
12	1	3	3	1	3	2	1	1	1	1	1	2	2	1	999	1	1	1	1	1	1.2	1.857143	3.25	2	4	1	1	1	1	0	0	0	0	0	1	1	0		0	0	0	3.666667	3.857143	1	1	0	0	3	0
12	0	4		4	4	2	2	1	1	1	999	1	3	1	1	1	1	1	1	1	1	1	1.75	0	2	1	3	1	1	1	0	0	0		0	1	0	0	0	0	0	5	3.857143	1	1	0	0	3	1
12	1	4	4	4	4	2	2	1	1	1	1	1	1	1	1	1	1	1	1	1	1.4	2.714286	3.25	2	4	1	1	1	1	1	0	0	0	0	0	0	0	0	0	0	0	5	3.857143	1	0	0	0	2	0
13	1	2	3	4	4	1	1	1	1	1	1	1	1	1	1	1	1	1	1	1	1	1.857143	1.75	2	3	1	2	1	0	0	0	0	0	0	0	0	0	0	0	0	0	5	4.857143	1	0	0	1	0	0
12	0	4	4	4	4	1	1	1	1	1	2	2	1	1	1	1	1	1	1	1	1.6	2.428571	1.333333	2	4	0	3	1	0	0	0	0	0	1	1	0	0	0	0	0	0	4.333333	4	1	0	0	0	2	1
14	1	4	4	4	4	1	1	1	1	1	1	1	1	1	1	1	1	1	1	1	1.6	2	4	2	5	1	3	1	0	0	0	0	0	0	0	0	0	0	0	0	0	4.333333	4	1	0	1	1	0	1
11	1	4	4	3	4	3	1	2	2	1	1	1	2	1	1	1	1	1	1	4	1	3.5	4	0	2	1	1	2	1	0	1	1	0	0	0	1	0	0	0	0	0	4.833333	5	1	2	1	0	4	0
13	0	2	2	2	4	1	2	1	1	1	1	1	3	1	1	1	1	1	3	3	2.2	3.428571	4	2	3	1	3	1	0	1	0	0	0	0	0	1	0	0	0	0	0	5	5	1	2	1	1	2	1
13	0	4	4	4	4	3	3	3	3	3	1	3	1	1	2	1	1	3	2	2	1.666667	2.333333	3.25	0	1	1	2	1	1	1	1	1	1	0	1	0	0	1	0	0	1	3.333333	4.428571	1	2	0	1	4	0
13	1	4	4	4	4	1	1	1	1	1	1	2	1	1	1	1	1	1	1	1	1	2.142857	2.75	1	5	0		0	0	0	0	0	0	0	1	0	0	0	0	0	0	4.666667	4.428571	1	1	0	1	1
12	1	4	4	1	1	3	1	1	1	2	1	1	1	1	1	1	1	1	1	1	2.333333	2.666667	2	0	4	1	3	1	1	0	0	0	1	0	0	0	0	0	0	0	0	1.166667	1	1	0	1	0	2	1
12	0	4	4	4	4	2	2	1	1	1	1	1	1	1	1	1	1	1	4	1	1.333333	2.166667	3.25	0	4	0	3	1	1	1	0	0	0	0	0	0	0	0	0	0	0	5	5	1	1	1	0	2	1
12	1	4	4	4	4	1	1	1	1	1	1	1	1	1	1	1	1	1	1	1	1	4	1.75	0	1	1	3	2	0	0	0	0	0	0	0	0	0	0	0	0	0	4	5	1	2	1	0	0	1
12	1	4	4	4	4	1	1	1	1	1	1	1	1	1	1	1	1	1	4	4	1.6	2.285714	3.25	2	4	0	2	1	0	0	0	0	0	0	0	0	0	0	0	0	0	4.5	4.857143	1	0	0	0	0	0
11	0	2	4	4	4	1	1	1	1	2	1	2	1	1	2	1	1	1	1	1	1.666667	1.8	1	0	2	0	3	1	0	0	0	0	1	0	1	0	0	1	0	0	0	3.166667	4.142857	1	2	1	0	3	1
11	0	2	4	2	4	2	1	1	1	1	1	2	1	1	1	1	1	1	1	3	1	1	1.25	0	1	1	3	1	1	0	0	0	0	0	1	0	0	0	0	0	0	4.333333	5	1	1	1	0	2	1
12	1	4	4	4	4	1	1	1	3	1	1	1	1	1	1	1	1	1	1	1	1	1	1	2	5	1		0	0	0	0	1	0	0	0	0	0	0	0	0	0	5	4.428571	1	0	0	0	1
14	1	4	4	3	4	1	1	1	1	1	1	1	1	1	1	1	1	1	1	1	2.6	3.285714	4	2	2		1	2	0	0	0	0	0	0	0	0	0	0	0	0	0	5	4.714286	1	1	1	1	0	0
12	1	4	4	4	4	1	1	1	1	1	1	999	1	1	1	1	1	1	1	1	1	3.714286	2.5	2	4	1	1	1	0	0	0	0	0	0		0	0	0	0	0	0	4.333333	5	1	2	1	0	0	0
12	1	4	4	2	3	1	1	1	1	1	1	2	1	1	1	1	1	1	3	1	2	2.666667	3.25	0	3	1	1	2	0	0	0	0	0	0	1	0	0	0	0	0	0	3.8	4.428571	1	0	1	0	1	0
14	0	1	4	4	4	2	2	1	1	1	1	2	1	999	1	1	1	1	1	4	1.8	2.2	1.75	1	2	1	3	2	1	1	0	0	0	0	1	0		0	0	0	0	5	3.857143	1	0	0	1	3	1
14	1	4	4	4	4	1	1	1	1	1	1	1	1	1	1	1	1	1	1	1	1.4	3	3.5	2	4	0	2	2	0	0	0	0	0	0	0	0	0	0	0	0	0	5	4.714286	1	0	1	1	0	0
10	1	4	2	4	4	1	1	1	1	1	1	1	1	1	1	1	1	1	1	1	1	1	3	0	1	1	1	2	0	0	0	0	0	0	0	0	0	0	0	0	0	3	3.142857	1	0	1	0	0	0
12	0	3	3	4	4	2	2	1	1	1	1	1	1	1	1	1	1	1	3	3	2.333333	1.666667	4	0	2	1	1	2	1	1	0	0	0	0	0	0	0	0	0	0	0	2.333333	4.428571	1	1	1	0	2	0
11	1	4	4	4	4	3	3	3	1	3	1	1	1	3	1	1	1	1	1	1	1	4	1.75	0	1	1	3	1	1	1	1	0	1	0	0	0	1	0	0	0	0	5	5	1	1	0	0	4	1
11	0	4	4	4	4	1	1	2	1	1	1	1	1	1	1	1	2	1	1	1	3	3.166667	3	0	2	1	3	2	0	0	1	0	0	0	0	0	0	0	0	1	0	5	5	1	1	1	0	2	1
14	1	3	4	4	4	3	1	2	2	2	1	2	1	2	2	1	1	1	1	1	1	1.714286	3.25	1	3	0	1	2	1	0	1	1	1	0	1	0	1	1	0	0	0	4.666667	5	1	0	0	1	4	0
14	1	4	4	4	4	1	1	1	1	1	1	2	1	1	1	1	1	1	1	1	1.6	1.857143	1.75	1	2	1	3	1	0	0	0	0	0	0	1	0	0	0	0	0	0	5	3.714286	1	1	1	1	1	1
11	1	4	4	4	4	3	1	1	1	1	1	3	2	1	2	2	1	1	1	1	1	2.5	2.5	0	1	0	3	1	1	0	0	0	0	0	1	1	0	1	1	0	0	4	3.428571	1	1	1	0	4	1
10	1	3	3	4	4	1	1	1	1	1	1	1	2	1	1	1	1	1	4	1	1.666667	1.333333	3.5	0	3	1	3	1	0	0	0	0	0	0	0	1	0	0	0	0	0	5	5	1	0	1	0	1	1
13	1	4	4	4	4	2	2	1	1	1	1	1	1	1	1	1	1	1	1	1	1	2.428571	3.25	2	1	1	3	1	1	1	0	0	0	0	0	0	0	0	0	0	0	5	5	1	0	1	1	2	1
10	0	4	3	3	3	1	1	1	1	1	1	2	1	1	1	1	1	1	1	1	1	2.857143	1	2	5	0	2	1	0	0	0	0	0	0	1	0	0	0	0	0	0	5	4.428571	1	1	0	0	1	0
10	1	1	1	4	4	1	1	1	1	1	1	1	1	1	1	1	1	1	1	1	1	3.428571	1	2	5	0	2	1	0	0	0	0	0	0	0	0	0	0	0	0	0	4.166667	3.428571	1	0	0	0	0	0
10	0	4	4	4	4	1	1	1	1	1	1	2	1	1	1	1	1	1	3	2	2	2.714286	3	2	1	1	3	1	0	0	0	0	0	0	1	0	0	0	0	0	0	2.833333	4.857143	1	1	1	0	1	1
11	0	1	2	4	3	1	999	1	2	1	3	2	1	1	1	1	1	1	1	999	1.333333	2	1.75	0	1	0	1	2	0		0	1	0	1	1	0	0	0	0	0	0	2.5	4.285714	1	2	0	0	3	0
11	1	4	4	4	4	1	2	1	1	1	2	2	3	999	2	1	1	1	4	4	1	1.833333	3.75	0	1	1	2	1	0	1	0	0	0	1	1	1		1	0	0	0	5	4.857143	1	0	1	0	4	0
10	0	3	4	3	4	3	1	1	1	1	1	1	2	1	1	1	1	1	2	2	1.666667	2.333333	3.5	0	3	1	2	2	1	0	0	0	0	0	0	1	0	0	0	0	0	2.5	3.285714	1	1	1	0	2	0
12	0	4	4	4	4	2	3	1	2	2	1	1	1	1	2	1	1	1	3	3	1	2.333333	2.75	0	1	1	2	2	1	1	0	1	1	0	0	0	0	1	0	0	0	5	4.428571	1	2	1	0	4	0
10	0	4	4	4	4	2	1	999	999	2	2	1	1	1	1	1	2	1	1	1	1.25	1.5	1	2	5	0	2	2	1	0			1	1	0	0	0	0	0	1	0	2	1	1	0	0	0	4	0
14	0	3	4	4	1	1	1	1	2	2	1	1	999	999	1	1	1	1	1	1	1	1.857143	1.75	2	5	0	3	1	0	0	0	1	1	0	0			0	0	0	0	4.666667	4.857143	1	0	1	1	2	1
12	1	4	4	4	4	1	1	1	1	1	1	1	1	1	1	1	1	1	1	1	1.4	2.571429	2	2	2	1	2	1	0	0	0	0	0	0	0	0	0	0	0	0	0	5	5	1	0	0	0	0	0
12	1	4	4	4	4	1	1	2	3	3	1	1	2	1	1	1	1	1	1	1	1	1	3.25	2	1	1	3	1	0	0	1	1	1	0	0	1	0	0	0	0	0	5	5	1	1	1	0	4	1
10	0	4	4	3	4	1	1	1	1	1	1	1	1	1	1	1	1	1	3	2	1	1.5	2.75	0	1	1	3	1	0	0	0	0	0	0	0	0	0	0	0	0	0	2.5	3.571429	1	2	0	0	0	1
11	1	4	3	4	4	2	2	2	2	1	2	3	2	1	1	1	1	1	1	1	1.666667	2.5	3	0	3	1	1	1	1	1	1	1	0	1	1	1	0	0	0	0	0	4.666667	5	1	0	1	0	4	0
11	1	4	4	4	4	3	1	1	1	2	1	2	1	2	1	1	1	1	1	1	1	2.5	2.5	2	5	1	3	2	1	0	0	0	1	0	1	0	1	0	0	0	0	5	5	1	0	0	0	4	1
11	1	4	4	4	4	2	1	1	1	1	1	2	2	1	1	1	1	1	1	1	2.666667	2.5	3.5	0	4	1	3	1	1	0	0	0	0	0	1	1	0	0	0	0	0	4.333333	4.714286	1	2	0	0	3	1
13	0	4	4	4	4	2	1	1	1	1	1	3	1	1	1	1	1	1	1	1	1.333333	1.166667	3.25	0	1	1	1	2	1	0	0	0	0	0	1	0	0	0	0	0	0	5	5	1	1	1	1	2	0
13	0	4	4	3	4	2	2	1	1	1	1	2	1	1	2	1	1	1	1	1	2	2.166667	2	0	1	0	3	1	1	1	0	0	0	0	1	0	0	1	0	0	0	4.333333	5	1	0	1	1	4	1
11	0	4	4	4	4	3	3	3	1	1	3	3	1	3	1	1	1	1	3	3	1.666667	1.666667	3.25	0	1	1	3	2	1	1	1	0	0	1	1	0	1	0	0	0	0	5	4.428571	1	0	1	0	4	1
10	0	3	3	3	3	2	1	1	1	2	1	2	1	1	1	1	1	1	1	3	1.333333	3	2	0	1	1	1	1	1	0	0	0	1	0	1	0	0	0	0	0	0	3	5	1	1	1	0	3	0
14	0	4	4	4	4	1	2	2	2	1	1	1	1	1	1	1	1	1	1	4	2.333333	3.666667	2.25	0	3	1	2	2	0	1	1	1	0	0	0	0	0	0	0	0	0	4.333333	5	1	1	1	1	3	0
14	0	4	4	4	4	1	1	1	1	1	1	1	1	1	1	1	1	1	1	1	1.2	2.428571	4	2	2	1	2	2	0	0	0	0	0	0	0	0	0	0	0	0	0	5	3.857143	1	1	1	1	0	0
10	1	4	4	4	4	1	1	1	1	1	1	3	3	3	1	3	1	1	1	1	1	2.5	1.5	0	3	1	3	2	0	0	0	0	0	0	1	1	1	0	1	0	0	4.666667	5	1	0	0	0	4	1
11	1	4	4	4	4	1	2	1	1	1	2	1	1	1	1	1	1	1	1	1	1	2.285714	2.5	2	4	1	1	1	0	1	0	0	0	1	0	0	0	0	0	0	0	4.333333	4.714286	1	0	1	0	2	0
10	1	3	3	3	1	1	1	1	1	1	1	2	1	1	1	1	1	1	1	1	1	2.666667	2.5	0	4	1	1	2	0	0	0	0	0	0	1	0	0	0	0	0	0	5	5	1	0	1	0	1	0
11	0	3	3	3	3	1	1	1	1	1	1	1	1	1	1	1	1	1	1	1	1	2.833333	1.25	0	3	1	3	1	0	0	0	0	0	0	0	0	0	0	0	0	0	5	5	1	1	1	0	0	1
10	1	3	3	2	2	1	1	1	3	1	1	1	1	3	1	1	1	1	4	1	2.666667	2.333333	3.25	0	1	1	3	2	0	0	0	1	0	0	0	0	1	0	0	0	0	5	3.857143	1	2	1	0	2	1
10	1	4	4	4	4	2	1	1	1	1	1	1	1	1	1	1	1	1	1	1	1.6	2.857143	3.25	2	4	0	1	2	1	0	0	0	0	0	0	0	0	0	0	0	0	5	3.285714	1	0	1	0	1	0
14	0	4	4	4	4	2	2	1	2	1	1	3	1	1	1	1	2	1	1	3	1.666667	2.333333	2	0	1	1	2	2	1	1	0	1	0	0	1	0	0	0	0	1	0	4.333333	3.857143	1	0	0	1	4	0
13	0	3	4	4	4	1	1	1	1	1	1	3	2	1	1	2	1	1	3	4	1	2.833333	2.75	0	1	1	1	1	0	0	0	0	0	0	1	1	0	0	1	0	0	5	4.857143	1	1	1	1	3	0
12	1	3	3	3	3	2	1	2	1	1	2	2	2	2	2	1	1	1	1	1	2	2.666667	2.25	0	2	1	3	1	1	0	1	0	0	1	1	1	1	1	0	0	0	4.666667	4.714286	1	0	1	0	4	1
10	1	4	4	4	4	1	1	1	1	1	1	2	1	1	1	1	1	1	1	1	1	2.571429	3.25	1	3	1	0	1	0	0	0	0	0	0	1	0	0	0	0	0	0	5	5	1	1	1	0	1	0
10	1	4	4	4	4	1	1	1	1	1	1	1	1	1	1	1	1	1	1	1	1.8	3.428571	3.75	2	5	1	1	1	0	0	0	0	0	0	0	0	0	0	0	0	0	4.333333	5	1	1	0	0	0	0
13	1	4	4	4	4	2	1	1	1	2	1	2	1	1	1	1	1	1	1	4	1.333333	2	2.25	0	3	1	3	2	1	0	0	0	1	0	1	0	0	0	0	0	0	5	4.857143	1	1	1	1	3	1
14	0	4	4	4	4	1	1	1	1	1	1	2	999	1	1	1	1	1	1	1	2.4	2	1.75	1	3	0	3	2	0	0	0	0	0	0	1		0	0	0	0	0	4.333333	4.857143	1	0	0	1	1	1
12	1	4	4	4	4	1	1	1	1	1	2	1	1	1	1	1	2	2	4	1	1.6	2.142857	3.5	2	5	0	1	1	0	0	0	0	0	1	0	0	0	0	0	1	1	5	3.857143	1	0	0	0	3	0
14	0	2	4	4	4	2	1	1	2	2	1	1	1	1	1	1	1	1	1	1	1.333333	2.5	2	0	1	0	3	1	1	0	0	1	1	0	0	0	0	0	0	0	0	4.166667	3.857143	1	0	0	1	3	1
13	1	4	2	4	4	2	2	1	1	1	1	2	2	1	1	1	1	1	1	1	1.4	3.571429	3	2	3	0	0	1	1	1	0	0	0	0	1	1	0	0	0	0	0	4	3.714286	1	0	0	1	4	0
12	0	4	4	4	4	1	1	1	1	2	1	1	1	1	1	1	1	1	3	3	1	2.857143	2.5	2	5	1	3	1	0	0	0	0	1	0	0	0	0	0	0	0	0	4.666667	5	1	0	1	0	1	1
10	0	2	3	3	4	1	1	1	1	1	1	2	1	1	1	1	1	1	1	1	1.6	2.428571	2.25	2	5	0	3	1	0	0	0	0	0	0	1	0	0	0	0	0	0	5	4.571429	1	0	1	0	1	1
11	0	4	4	4	4	1	1	1	1	1	1	1	1	1	1	1	1	1	1	1	1	2.166667	2.5	0	1	1	1	2	0	0	0	0	0	0	0	0	0	0	0	0	0	2.333333	4.428571	1	0	1	0	0	0
13	1	1	1	1	1	1	1	1	1	1	1	1	1	1	1	1	1	1	4	4	2.6	2.285714	4	2		1	3	2	0	0	0	0	0	0	0	0	0	0	0	0	0	5	5	1	2	0	1	0	1
14	0	1	2	1	3	2	1	2	1	3	1	2	1	3	2	1	1	1	1	3	2.666667	2.833333	2.5	0	1	0	3	1	1	0	1	0	1	0	1	0	1	1	0	0	0	3.166667	3.857143	1	1	1	1	4	1
12	1	2	3	3	4	1	2	1	2	2	1	1	1	1	1	1	1	1	1	1	1.2	2.142857	3.25	2	4	1	3	2	0	1	0	1	1	0	0	0	0	0	0	0	0	4.333333	4.142857	1	1	0	0	3	1
12	0		2			1	1	1	1	1	1	1	1	1	1	1	1	1	1	1	1.666667	2.833333	4	0	2	1	3	2	0	0	0	0	0	0	0	0	0	0	0	0	0	4	5	1	1	1	0	0	1
12	0	4	4	4	4	1	1	1	1	1	3	3	1	1	1	1	1	1	1	1	3	3.428571	2.5	2	5	1	3	2	0	0	0	0	0	1	1	0	0	0	0	0	0	4.333333	5	1	1	0	0	2	1
11	1	4	4	4	4	2	2	1	2	1	1	1	1	1	1	1	1	1	1	4	1	1.5	2	0	1	0	3	1	1	1	0	1	0	0	0	0	0	0	0	0	0	3.833333	4.857143	1	0	1	0	3	1
12	1			4	4	1	1	1	1	1	1	1	1	1	2	1	1	1	1	4	1	2	1.333333	2	2	1	3	1	0	0	0	0	0	0	0	0	0	1	0	0	0	4.333333	4.857143	1	2	1	0	1	1
14	1	3	4	4	3	1	1	1	1	1	1	2	1	2	1	1	1	1	1	1	1	1.833333	2.25	0	1	1	1	2	0	0	0	0	0	0	1	0	1	0	0	0	0	4.5	4.285714	1	0	1	1	2	0
10	0	4	4	4	4	3	1	1	1	1	1	1	1	1	1	1	1	1	3	1	3	3.571429	3.25	2	3	1	3	1	1	0	0	0	0	0	0	0	0	0	0	0	0	4.333333	3.285714	1	0	1	0	1	1
13	1	4	3	4	4	2	2	2	2	2	2	1	2	1	1	2	1	1	4	4	1.4	2.142857	3	2	2	0	3	1	1	1	1	1	1	1	0	1	0	0	1	0	0	5	5	1	1	0	1	4	1
10	1	4	4	4	4	2	1	1	1	1	1	1	1	1	1	1	1	1	4	1	1	2.285714	2.5	2	5	1	3	2	1	0	0	0	0	0	0	0	0	0	0	0	0	5	5	1	0	1	0	1	1
10	0	4	4	2	4	1	1	1	1	1	1	1	1	1	1	1	1	1	1	1	1	2	3.25	0	3	0	2	1	0	0	0	0	0	0	0	0	0	0	0	0	0	2.166667	4.142857	1	0	1	0	0	0
13	1	4	3	2	4	2	1	1	1	1	1	1	1	1	1	1	1	1	1	3	1	1.166667	1.25	0	2	0	2	1	1	0	0	0	0	0	0	0	0	0	0	0	0	4.5	3.571429	1	0	1	1	1	0
10	1	2	2	4	4	1	1	2	1	1	1	1	3	1	1	1	1	1	1	1	2	2	3	2	1	0	3	1	0	0	1	0	0	0	0	1	0	0	0	0	0	4.833333	3.142857	1	1	0	0	2	1
11	0	4	4	4	4	2	2	1	1	1	1	1	1	1	1	1	1	1	3	1	1	2.285714	3.25	2	4	1	2	1	1	1	0	0	0	0	0	0	0	0	0	0	0	5	4.428571	1	2	1	0	2	0
13	0	4	4	4	4	1	2	1	1	1	1	1	1	1	1	1	1	1	1	3	1	2	2.75	0	1	0	1	1	0	1	0	0	0	0	0	0	0	0	0	0	0	4.666667	5	1	1	1	1	1	0
10	0	4	4	4	4	1	1	1	1	1	1	1	1	1	1	1	1	1	3	3	2.4	1.857143	2.75	2	4	1	3	2	0	0	0	0	0	0	0	0	0	0	0	0	0	3.833333	4.142857	1	0	1	0	0	1
13	0	3	3	4	3	1	1	1	3	1	1	2	1	1	1	1	1	1	1	3	1.5	2.166667	2	0	3	0	3	1	0	0	0	1	0	0	1	0	0	0	0	0	0	4.166667	4.142857	1	0	1	1	2	1
10	0	4	4	4	4	2	1	1	1	1	1	1	1	1	1	1	999	1	1	1	1	1.666667	3.5	0	1	1	2	2	1	0	0	0	0	0	0	0	0	0	0		0	2.333333	5	1	0	0	0	1	0
10	0	4	4	4	4	1	1	1	1	1	1	2	1	1	1	1	1	1	1	1	1	1.833333	2.5	0	1	1	1	1	0	0	0	0	0	0	1	0	0	0	0	0	0	5	5	1	1	0	0	1	0
12	1	3	3	3	2	1	1	1	1	1	1	1	1	1	1	1	1	1	1	1	1	1.857143	1.75	2	5	0	3	2	0	0	0	0	0	0	0	0	0	0	0	0	0	4.333333	5	1	0	0	0	0	1
13	0	4	4	4	4	3	3	2	2	1	1	1	1	1	1	1	1	1	1	1	1	1.833333	4	0	4	1	2	2	1	1	1	1	0	0	0	0	0	0	0	0	0	5	5	1	1	1	1	4	0
11	1	4	4	4	4	1	1	1	1	1	1	999	1	1	1	1	1	1	1	1	2.8	2.857143	4	2	1	0	3	1	0	0	0	0	0	0		0	0	0	0	0	0	5	4.571429	1	1	0	0	0	1
13	1	4	4	3	4	1	1	1	1	1	1	1	2	1	1	1	1	1	1	3	1.8	3.714286	3.75	2	2	0	3	2	0	0	0	0	0	0	0	1	0	0	0	0	0	5	5	1	0	0	1	1	1
13	1	4	3	4	4	2	1	2	1	1	1	2	1	1	2	2	999	1	1	1	2	2.5	4	0	1	0	3	2	1	0	1	0	0	0	1	0	0	1	1		0	4	4.714286	1		0	1	4	1
13	1	4	4	4	4	2	1	1	2	2	1	2	1	1	1	1	1	1	1	1	1.2	2	1.75	2	2	0	3	1	1	0	0	1	1	0	1	0	0	0	0	0	0	5	5	1	1	0	1	4	1
11	1	4	4	4	4	2	1	1	1	1	1	1	1	1	2	2	1	1	1	1	1	3	4	2	5	0	1	1	1	0	0	0	0	0	0	0	0	1	1	0	0	3.5	2.142857	1	0	0	0	3	0
11	1	4	4	4	4	1	1	1	1	1	1	2	3	1	1	1	1	1	1	1	1	3	3.25	2	2	1	3	1	0	0	0	0	0	0	1	1	0	0	0	0	0	5	4.714286	1	0	0	0	2	1
11	0	4	4	4	4	1	1	1	2	1	1	1	2	1	1	1	1	1	1	1	1	2.571429	2.5	2	5	1	3	1	0	0	0	1	0	0	0	1	0	0	0	0	0	4.666667	5	1	0	0	0	2	1
10	0	4	4	4	4	1	1	1	1	1	1	2	1	1	2	1	1	1	1	1	2.2	3	1.5	2	4	1	2	1	0	0	0	0	0	0	1	0	0	1	0	0	0	3.666667	3.857143	1	0	0	0	2	0
13	0	4	3	3	4	2	1	1	3	1	1	1	1	1	1	1	1	1	1	1	1.666667	3.166667	1	0	4	1	3	2	1	0	0	1	0	0	0	0	0	0	0	0	0	5	5	1	2	1	1	2	1
13	0	4	4	4	4	1	1	1	999	3	1	1	1	1	1	1	1	1	1	3	1.6	4	1.75	2	2	0	2	2	0	0	0		1	0	0	0	0	0	0	0	0	5	4.571429	1	1	0	1	1	0
12	0	4	4	4	4	3	3	1	1	2	1	2	1	1	1	1	1	1	1	1	2.4	3.142857	3.25	2	2	1	2	1	1	1	0	0	1	0	1	0	0	0	0	0	0	3.833333	5	1	0	0	0	4	0
11	0	4	4	4	4	2	2	1	1	1	2	2	1	2	1	1	1	1	3	3	2.2	2.857143	2.5	2	3	1	2	2	1	1	0	0	0	1	1	0	1	0	0	0	0	4.333333	3.714286	1	0	0	0	4	0
11	1	4	4	4	4	2	2	1	1	1	1	2	1	1	1	2	999	1	3	1	2.333333	3.333333	3.5	0	1	0	3	1	1	1	0	0	0	0	1	0	0	0	1		0	4.666667	4.714286	1	0	0	0	4	1
13	0		2			1	1	1	1	1	1	1	3	1	2	2	1	1	1	1	1.2	3.285714	4	2	2	0	1	2	0	0	0	0	0	0	0	1	0	1	1	0	0	3.833333	4.428571	1	0	1	1	3	0
12	0	4	4	4	4	1	1	1	1	2	1	1	1	1	1	1	1	1	1	1	1	3	1.75	0	3	1	3	2	0	0	0	0	1	0	0	0	0	0	0	0	0	4.333333	5	1	0	1	0	1	1
14	1	1	1	1	1	2	1	1	1	1	1	1	1	1	1	1	1	1	1	1	1.4	2.285714	1.75	2	5	0	0	2	1	0	0	0	0	0	0	0	0	0	0	0	0	5	4.428571	1	0	0	1	1	0
13	0	4	4	4	4	1	1	1	1	1	1	2	1	1	1	1	1	1	1	1	2.2	3.571429	2.5	1	2	1	3	1	0	0	0	0	0	0	1	0	0	0	0	0	0	5	4.428571	1	0	1	1	1	1
10	1	4	4	4	4	1	2	1	1	1	1	1	1	1	1	1	1	1	3	1	1	2.142857	1.25	2	4	1	3	1	0	1	0	0	0	0	0	0	0	0	0	0	0	4	3.857143	1	0	1	0	1	1
14	0	4	4	4	4	1	1	1	1	1	1	3	1	1	1	1	1	1	3	1	1	2.333333	3.25	0	1	0	3	1	0	0	0	0	0	0	1	0	0	0	0	0	0	4.333333	5	1	1	1	1	1	1
14	0	4	4	3	4	1	1	1	1	1	1	1	1	1	1	1	1	1	1	1	2	2.166667	3.75	0	1	1	1	2	0	0	0	0	0	0	0	0	0	0	0	0	0	5	4.428571	1	2	0	1	0	0
12	0	4	4	4	4	3	2	1	1	1	1	2	1	1	1	1	1	1	4	3	2.666667	3.166667	3.75	0	1	1	2	2	1	1	0	0	0	0	1	0	0	0	0	0	0	3.666667	5	1	1	0	0	3	0
12	1	4	4	4	4	2	1	1	1	1	1	1	1	1	1	1	1	1	1	1	1.4	3	2.75	2	2	1	1	2	1	0	0	0	0	0	0	0	0	0	0	0	0	5	4.857143	1	0	0	0	1	0
12	1	4	4	3	4	2	2	1	1	1	1	2	1	1	1	1	1	1	3	1	1.6	2.428571	2.75	2	3	1	3	1	1	1	0	0	0	0	1	0	0	0	0	0	0	4.833333	3.714286	1	0	0	0	3	1
14	1	4	4	4	4	3	1	1	1	1	1	3	1	1	1	1	1	1	1	1	1	1.833333	3.75	0	2	0	1	1	1	0	0	0	0	0	1	0	0	0	0	0	0	4.833333	4.142857	1	2	1	1	2	0
10	0	4	4	4	4	1	1	1	1	1	1	2	1	1	1	1	1	1	4	3	1	2.166667	4	0	2	1	2	1	0	0	0	0	0	0	1	0	0	0	0	0	0	3.6	4.714286	1	2	0	0	1	0
14	0	4	4	4	4	2	2	2	1	1	1	1	1	1	1	1	1	1	1	1	1	1.666667	3.75	0	3	1	3	1	1	1	1	0	0	0	0	0	0	0	0	0	0	3	4.571429	1	0	1	1	3	1
13	1	2	2			1	1	1	1	1	1	2	1	1	1	1	1	1	1	1	1.6	2.714286	4	2	5	1	3	1	0	0	0	0	0	0	1	0	0	0	0	0	0	5	3.857143	1	0	1	1	1	1
10	0	4	4	4	4	3	2	2	1	1	1	1	1	1	1	1	1	1	2	3	2.2	3.285714	2.5	1	4	1	3	2	1	1	1	0	0	0	0	0	0	0	0	0	0	4.333333	4	1	0	0	0	3	1
12	1	4	4	4	4	1	1	1	1	1	1	1	1	1	1	1	1	1	1	1	1.2	2.142857	3	2	1	0	2	2	0	0	0	0	0	0	0	0	0	0	0	0	0	5	5	1	0	0	0	0	0
14	1	2	3	3	4	2	2	1	1	1	1	1	1	3	3	2	1	1	1	1	1.4	2.714286	2.5	2	3	1	3	2	1	1	0	0	0	0	0	0	1	1	1	0	0	5	4.857143	1	0	0	1	4	1
13	1	4	4	3	4	2	2	2	3	2	1	1	2	1	1	1	1	1	4	2	1	2.166667	4	0		0	3	1	1	1	1	1	1	0	0	1	0	0	0	0	0	4	4.428571	1	2	0	1	4	1
14	0	4	4	4	4	3	2	1	1	2	1	2	1	1	1	2	1	1	1	1	1	1.666667	2.75	0	1	0	3	2	1	1	0	0	1	0	1	0	0	0	1	0	0	4.833333	4.428571	1	1	0	1	4	1
14	0	4	4	4	4	3	2	2	1	1	3	3	2	2	1	1	2	1	2	2	2	2.5	3.5	0	2	1	2	2	1	1	1	0	0	1	1	1	1	0	0	1	0	3	3.428571	1	1	0	1	4	0
13	1	4	4	3	3	1	3	1	3	999	1	1	1		1	1	1	1	1	1	1	2	3.25	0	3	1	1	1	0	1	0	1		0	0	0		0	0	0	0	5	5	1	0	0	1	2	0
10	0	4	4	4	4	3	2	1	1	1	1	3	2	1	1	1	1	1	4	4	1	2.285714	3.25	2	3	1	3	1	1	1	0	0	0	0	1	1	0	0	0	0	0	5	4.428571	1	0	0	0	4	1
14	0	3	4	4	4	1	1	1	1	1	1	1	2	1	1	1	1	1	1	3	3	1.857143	3.25	2	5	0	3	2	0	0	0	0	0	0	0	1	0	0	0	0	0	4.333333	4.428571	1	0	1	1	1	1
14	0	4	4	4	4	1	2	1	1	1	1	2	1	1	2	1	1	1	1	1	2.333333	1.666667	3.5	0	2	1	3	1	0	1	0	0	0	0	1	0	0	1	0	0	0	4.333333	4.428571	1	2	1	1	3	1
11	0	3	3	4	4	1	1	1	1	1	1	1	1	1	1	1	1	1	2	2	1.8	1.857143	3.75	2	5	1	2	2	0	0	0	0	0	0	0	0	0	0	0	0	0	3	5	1	0	0	0	0	0
13	0	2	2	4	3	999	1	1	999	1	1	2	1	1	1	1	1	999	1	3	1.333333	2.333333	2.5	0	1	0	3	1		0	0		0	0	1	0	0	0	0	0		3.833333	4.571429	1	0	0	1	1	1
11	1	4	4	4	4	1	1	1	1	1	1	3	1	1	2	2	1	1	1	1	1.8	2.571429	2.75	2	1	0	3	1	0	0	0	0	0	0	1	0	0	1	1	0	0	5	3.714286	1	0	1	0	3	1
14	1	4	4	4	4	1	1	1	1	1	1	2	1	1	1	1	1	1	1	1	2	2.166667	3.5	0	4	0	1	1	0	0	0	0	0	0	1	0	0	0	0	0	0	5	3.857143	1	1	1	1	1	0
11	0	4	4	4	4	2	2	1	1	1	1	2	1	1	1	2	1	1	1	1	1.2	1	1.5	2		0	1	1	1	1	0	0	0	0	1	0	0	0	1	0	0	5	5	1	2	0	0	4	0
14	1	4	4	4	4	1	1	1	1	1	1	1	1	1	1	1	1	1	1	1	1	3	1.75	2	5	0	0	2	0	0	0	0	0	0	0	0	0	0	0	0	0	5	4.428571	1	0	0	1	0	0
10	1	4	4	4	3	1	2	1	1	999	1	1	1	1	1	1	1	1	1	1	1	2	2.75	2	5	1	3	2	0	1	0	0		0	0	0	0	0	0	0	0	4.166667	4.571429	1	0	0	0	1	1
10	0	4	4	4	4	2	2	1	2	1	1	1	1	1	1	1	2	1	3	1	2.333333	3.166667	3	0	1	1	3	2	1	1	0	1	0	0	0	0	0	0	0	1	0	4.333333	4.714286	1	2	1	0	4	1
11	1	4	4	4	4	1	1	1	1	1	1	1	1	1	1	1	1	1	1	1	2	2.333333	1	0		1	2	1	0	0	0	0	0	0	0	0	0	0	0	0	0	3.833333	5	1	2	1	0	0	0
14	1	4	4	4	4	2	2	1	1	1	1	2	1	1	1	1	1	1	1	1	1	2	3.25	0	3	1	3	1	1	1	0	0	0	0	1	0	0	0	0	0	0	4.833333	5	1	1	1	1	3	1
14	1	4	3	4	4	1	1	1	1	1	1	2	1	1	1	1	1	1	1	1	1.2	2.285714	2.5	2	5	1	3	1	0	0	0	0	0	0	1	0	0	0	0	0	0	4.333333	5	1	0	1	1	1	1
14	0	3	3	1	1	3	1	1	1	1	1	1	1	1	1	1	1	1	1	1	1.2	1.714286	2	2	5	1	1	1	1	0	0	0	0	0	0	0	0	0	0	0	0	1.166667	5	1	2	1	1	1	0
11	0	4	4	1	4	1	3	3	1	1	1	3	1	1	3	1	1	1	1	1	1	3.5	3.25	0	2	0	2	2	0	1	1	0	0	0	1	0	0	1	0	0	0	4.333333	5	1	1	0	0	4	0
11	0	4	4	4	4	1	1	1	3	1	1	2	1	1	1	1	1	1	1	3	1	2.333333	3.75	0	1	0	3	1	0	0	0	1	0	0	1	0	0	0	0	0	0	1.666667	3.857143	1	1	1	0	2	1
14	1	3	4	4	4	3	1	1	1	1	1	1	1	2	1	1	1	1	1	1	1.666667	2	3.5	0	2	0	3	1	1	0	0	0	0	0	0	0	1	0	0	0	0	5	5	1	2	1	1	2	1
14	1	4	4	4	4	1	1	1	1	1	1	1	1	1	1	1	1	1	1	1	1.2	2.285714	3	2	5	0	2	1	0	0	0	0	0	0	0	0	0	0	0	0	0	5	5	1	0	0	1	0	0
12	1	4	4	3	4	3	1	1	1	1	1	1	1	1	1	1	1	1	1	1	1	2.714286	3.25	2	3	1	3	2	1	0	0	0	0	0	0	0	0	0	0	0	0	4.5	4.857143	1	1	1	0	1	1
14	0	4	4	4	4	2	2	1	1	1	1	2	2	1	1	1	1	1	1	1	2.8	2.428571	4	1	3	0	3	2	1	1	0	0	0	0	1	1	0	0	0	0	0	5	4.857143	1	0	0	1	4	1
12	1	2	1	3	4	1	2	1	1	1	1	2	1	2	1	2	1	1	3	1	1.2	2	3.75	2	1	0	3	2	0	1	0	0	0	0	1	0	1	0	1	0	0	4.333333	4.428571	1	0	0	0	4	1
12	0	4	4	4	4	1	1	1	1	1	1	1	1	2	1	1	1	1	1	1	1.666667	1.833333	1.75	0	5	0	0	1	0	0	0	0	0	0	0	0	1	0	0	0	0	3.666667	3.571429	1	0	1	0	1	0
12	1	3	3	3	4	1	1	1	1	1	1	2	1	2	1	1	1	1	1	1	1	2	1.5	2	2	1	3	2	0	0	0	0	0	0	1	0	1	0	0	0	0	5	5	1	0	1	0	2	1
14	1	4	4	4	4	3	3	1	1	2	1	1	1	2	1	1	1	1	4	4	2	3.428571	3	2	2	1	3	2	1	1	0	0	1	0	0	0	1	0	0	0	0	5	3.285714	1	0	1	1	4	1
13	1	2	4	3	3	2	1	1	2	1	1	2	2	1	1	1	1	1	3	1	1	1.333333	1.25	0	1	0	2	1	1	0	0	1	0	0	1	1	0	0	0	0	0	5	3.428571	1	0	0	1	4	0
10	0	4	4	4	4	1	1	1	1	1	1	1	1	1	1	1	1	1	1	1	1	1.833333	2.5	0	1	1	1	2	0	0	0	0	0	0	0	0	0	0	0	0	0	5	3.857143	1	0	0	0	0	0
11	0	4	3	4	4	1	1	1	1	1	3	3	1	3	2	2	1	1	3	1	1	3	1.75	0	1	1	3	1	0	0	0	0	0	1	1	0	1	1	1	0	0	5	5	1	1	1	0	4	1
11	0	4	4	4	4	1	1	1	1	1	1	1	2	1	2	1	1	1	4	4	1	2	3	0	3	0		0	0	0	0	0	0	0	0	1	0	1	0	0	0	5	4.428571	1	0	0	0	2
14	0	4	4	4	4	2	1	1	2	1	1	1	1	1	1	1	1	1	1	1	2	2.571429	3	1	2	1	3	1	1	0	0	1	0	0	0	0	0	0	0	0	0	4.666667	4.857143	1	1	0	1	2	1
14	0	4	4	4	4	2	1	2	3	3	1	2	2	2	2	1	1	1	1	1	4	3	4	0	2	1	3	1	1	0	1	1	1	0	1	1	1	1	0	0	0	4.666667	4.571429	1	2	0	1	4	1
12	0	4	4	4	4	1	1	2	1	1	2	1	1	1	1	1	1	1	2	2	2	3	3.75	0	1	1	2	2	0	0	1	0	0	1	0	0	0	0	0	0	0	4.666667	5	1	0	1	0	2	0
12	0	3	4	4	4	2	2	2	2	2	1	1	1	1	1	1	1	1	2	2	1.333333	2.666667	3.5	0	2	0	2	1	1	1	1	1	1	0	0	0	0	0	0	0	0	1.666667	4.857143	1	2	1	0	4	0
10	0	4	4	4	4	2	1	2	1	1	1	1	1	1	1	1	1	1	3	1	2	2.833333	2	0	2	1	2	2	1	0	1	0	0	0	0	0	0	0	0	0	0	3.166667	5	1	0	0	0	2	0
13	1	4	4	4	4	2	1	2	1	1	1	2	2	1	1	2	2	2	2	2	1	2.714286	2.25	2	3	0	1	2	1	0	1	0	0	0	1	1	0	0	1	1	1	4.333333	5	1	0	0	1	4	0
10	0	4	4	4	4	1	1	1	1	1	1	1	1	1	1	1	1	1	1	1	1.8	2.285714	3	2	3	1	3	1	0	0	0	0	0	0	0	0	0	0	0	0	0	1.666667	5	1	2	0	0	0	1
12	1	4	4	4	4	1	1	1	1	1	1	1	1	1	1	1	1	1	1	1	1	2	1.5	2	4	1	1	1	0	0	0	0	0	0	0	0	0	0	0	0	0	5	5	1	0	1	0	0	0
13	1	4	4	4	4	1	1	1	1	1	1	2	1	2	1	1	1	1	1	1	2.666667	2.333333	3.75	0	1	1	2	1	0	0	0	0	0	0	1	0	1	0	0	0	0	5	5	1	1	1	1	2	0
13	1	3	3	3	3	2	2	1	1	1	1	1	1	1	1	1	1	1	1	3	2	2.428571	2.5	2	1	1	2	1	1	1	0	0	0	0	0	0	0	0	0	0	0	4.5	4.142857	1	1	0	1	2	0
10	0	2	4	4	4	1	1	1	1	1	1	1	1	1	1	1	1	1	1	1	1	1.666667	2	0	1	1	2	2	0	0	0	0	0	0	0	0	0	0	0	0	0	4.666667	4.714286	1	2	1	0	0	0
10	1	4	4	4	4	1	1	1	2	3	1	1	1	1	2	1	1	1	1	1	1	1.666667	4	0	4	1	3	1	0	0	0	1	1	0	0	0	0	1	0	0	0	5	4.142857	1	0	1	0	3	1
10	0	4	4	4	4	1	1	1	1	1	1	1	1	1	1	1	1	1	1	3	2.2	3.142857	2.5	2	4	1	2	1	0	0	0	0	0	0	0	0	0	0	0	0	0	5	5	1	0	1	0	0	0
11	1	4	4	4	4	1	1	1	1	1	1	2	1	2	1	1	1	1	1	1	1	2.6	2.75	0	3	1	1	2	0	0	0	0	0	0	1	0	1	0	0	0	0	5	4.571429	1	0	1	0	2	0
12	0	2	2			1	1	1	3	3	999	1	1	1	1	1	1	1	1	1	1	1.428571	1.5	2	4	0	3	1	0	0	0	1	1		0	0	0	0	0	0	0	5	5	1	0	1	0	2	1
13	1	4	4	4	4	2	2	1	1	2	1	1	2	1	2	1	1	1	1	1	1.8	2.857143	3	1	3	0	1	1	1	1	0	0	1	0	0	1	0	1	0	0	0	3.5	4.714286	1	0	0	1	4	0
12	0	4	4	4	4	1	1	1	3	1	1	1	1	1	1	1	1	1	1	1	1.4	2.571429	2	2	5	0	3	2	0	0	0	1	0	0	0	0	0	0	0	0	0	4.166667	5	1	0	0	0	1	1
13	0	4	4	4	4	1	1	1	1	1	1	1	1	1	1	1	1	1	1	1	2.2	2.142857	3.25	1	4	0	2	2	0	0	0	0	0	0	0	0	0	0	0	0	0	5	5	1	0	1	1	0	0
10	1	1	1	1	1	2	2	2	1	1	1	3	2	1	2	2	2	2	4	2	2.666667	3.166667	3.25	0	3	0	3	1	1	1	1	0	0	0	1	1	0	1	1	1	1	3	4.285714	1	2	1	0	4	1
11	1	1	4	4	4	1	1	1	3	1	1	1	2	1	2	1	1	1	1	1	2.2	3	4	2	3	1	3	1	0	0	0	1	0	0	0	1	0	1	0	0	0	1.666667	4.857143	1	1	1	0	3	1
12	1	4	4	4	4	2	1	2	1	1	2	2	2	2	1	1		1	1	1	2	2.571429	3	2	4	1	2	1	1	0	1	0	0	1	1	1	1	0	0		0	3.833333	4.428571	1	0	0	0	4	0
11	1	4	4	4	4	2	2	1	1	1	1	1	2	3	2	1	1	1	1	1	1	2.857143	3	2	4	1	3	1	1	1	0	0	0	0	0	1	1	1	0	0	0	4.333333	5	1	1	1	0	4	1
13	1	2	2	2	3	2	2	2	999	1	1	3	3		1	2	1	1	1	1	2	2.5	3.75	0	1	0	3	2	1	1	1		0	0	1	1		0	1	0	0	5	4.428571	1	1	1	1	4	1
11	0	4	4	4	4	1	3	1	3	3	1	3	3	1	1	1	1	1	4	1	2.6	3.571429	2.5	2	4	1	3	1	0	1	0	1	1	0	1	1	0	0	0	0	0	5	4.714286	1	0	1	0	4	1
13	0	4	4	3	4	2	2	1	1	1	2	2	2	1	1	2	1	1	1	1	1	2.166667	2.25	0	1	0	3	1	1	1	0	0	0	1	1	1	0	0	1	0	0	3.5	4.142857	1	2	1	1	4	1
12	0	3	3	3	4	1	1	1	1	1	1	2	2	2	1	1	1	1	1	3	3	2.333333	3.25	0	2	0	3	1	0	0	0	0	0	0	1	1	1	0	0	0	0	4	4.714286	1	2	1	0	3	1
12	1	4	4	4	4	1	1	1	1	1	1	1	1	1	1	1	1	1	1	1	1	1.333333	1.25	0	2	1	3	2	0	0	0	0	0	0	0	0	0	0	0	0	0	4.833333	4.571429	1	1	1	0	0	1
10	1	4	4	4	4	1	1	1	1	1	1	1	1	1	1	1	1	1	1	1	1.2	2	1	2	1	1	0	1	0	0	0	0	0	0	0	0	0	0	0	0	0	3.833333	1.857143	1	0	1	0	0	0
10	1	4	4	4	4	1	1	1	1	1	1	1	1	1	2	1	1	1	4	4	1	1.714286	1	2	1	0	3	1	0	0	0	0	0	0	0	0	0	1	0	0	0	5	5	1	0	0	0	1	1
14	0	4	4	4	4	1	2	1	1	1	1	3	1	1	1	1	1	1	1	1	1	2.5	2.5	0	2	1	3	1	0	1	0	0	0	0	1	0	0	0	0	0	0	3.333333	4.428571	1	1	1	1	2	1
13	0	3	3	3	3	1	1	1	1	2	1	2	999	1	1	1	1	1	1	1	1.333333	1.5	1.5	0	1	0	3	1	0	0	0	0	1	0	1		0	0	0	0	0	4.333333	4.285714	1	0	1	1	2	1
12	1	3	3	3	4	2	1	1	1	1	1	1	1	1	1	1	1	2	1	1	1.2	3.714286	2.5	2	4	1	2	1	1	0	0	0	0	0	0	0	0	0	0	0	1	5	5	1	0	0	0	2	0
11	1	4	4	4	4	1	1	1	1	1	1	1	2	1	1	1	1	1	1	1	2	3.285714	3.75	2	5	1	1	2	0	0	0	0	0	0	0	1	0	0	0	0	0	4.833333	4.857143	1	2	0	0	1	0
14	1	4	4	4	4	2	2	2	1	1	1	1	1	1	1	1	1	1	1	1	1.6	3.285714	3	2	1	1	1	1	1	1	1	0	0	0	0	0	0	0	0	0	0	2.333333	3.857143	1	0	0	1	3	0
10	1	4	4	4	4	3	1	1	1	1	1	2	2	2	1	1	1	1	1	1	1.4	2.857143	2.5	2	5	1	1	2	1	0	0	0	0	0	1	1	1	0	0	0	0	5	5	1	0	0	0	4	0
14	0	4	4	4	4	3	1	1	1	1	1	2	1	1	1	1	1	1	4	1	1.4	3.285714	2.25	2	2	1	1	2	1	0	0	0	0	0	1	0	0	0	0	0	0	4.166667	4.428571	1	0	0	1	2	0
11	1	1	1	4	4	1	1	1	1	1	1	1	1	1	1	1	1	1	1	1	1	2.428571	2	2	5	1	3	1	0	0	0	0	0	0	0	0	0	0	0	0	0	5	5	1	0	0	0	0	1
10	1	3	4	4	4	1	1	1	1	1	1	2	2	1	1	1	1	1	1	1	1	2.857143	1	1	2	1	3	2	0	0	0	0	0	0	1	1	0	0	0	0	0	4.166667	5	1	0	1	0	2	1
12	1	4	4	1		2	2	1	1	1	2	2	2	2	1	2	1	1	1	4	1	2.166667	3	0	3	1	1	1	1	1	0	0	0	1	1	1	1	0	1	0	0	4	3.857143	1	1	1	0	4	0
11	0	4	4	4	4	1	1	1	3	1	1	1	1	1	1	1	1	1	1	1	2.2	3.571429	1.75	2	1	1	3	2	0	0	0	1	0	0	0	0	0	0	0	0	0	3.666667	5	1	2	1	0	1	1
12	1	4	4	4	4	1	1	1	1	1	1	2	1	1	1	1	1	1	1	1	1	3.428571	2.25	2	2	1	1	1	0	0	0	0	0	0	1	0	0	0	0	0	0	4.5	5	1	0	1	0	1	0
11	0	4	4	4	3	2	2	2	1	1	1	1	1	1	1	1	1	1	3	3	1.2	2.285714	2.75	2	5	1	2	1	1	1	1	0	0	0	0	0	0	0	0	0	0	3.333333	3.428571	1	0	1	0	3	0
12	1	4	4	4	4	2	1	1	1	1	1	1	1	1	2	1	1	1	1	3	1.6	2.285714	2.75	2	5	1	1	1	1	0	0	0	0	0	0	0	0	1	0	0	0	3.666667	4.714286	1	0	0	0	2	0
13	1	4	4	4	3	1	1	1	1	1	1	1	1	1	1	1	1	1	1	1	1.2	2.142857	2.5	2	5	0	1	1	0	0	0	0	0	0	0	0	0	0	0	0	0	4.833333	4.428571	1	0	0	1	0	0
10	1	3	3	4	4	2	1	3	2	3	1	1	2	2	2	1	1	1	4	1	1.666667	2.166667	2.5	0	2	0	3	2	1	0	1	1	1	0	0	1	1	1	0	0	0	4.833333	4.714286	1	1	1	0	4	1
11	0	4	4	4	4	2	3	2	1	1	2	1	1	2	1	1	1	1	1	1	1.6	3.285714	3.25	2	1	1	3	2	1	1	1	0	0	1	0	0	1	0	0	0	0	4.833333	5	1	0	0	0	4	1
11	0	3	4	4	4	1	1	1	3	3	1	1	1	1	1	1	1	1	1	1	1	3.142857	2.5	2	5	1	1	2	0	0	0	1	1	0	0	0	0	0	0	0	0	4.333333	3.857143	1	0	0	0	2	0
13	0	4	4	4	4	2	2	1	1	2	1	1	2	1	2	2	1	1	1	1	1	2.142857	2	1	2	1		0	1	1	0	0	1	0	0	1	0	1	1	0	0	4.333333	3.285714	1	0	0	1	4
12	0	3	3	3	3	1	1	1	1	1	1	1	1	1	1	1	1	1	1	1	1	1.285714	1	1	3	1	3	1	0	0	0	0	0	0	0	0	0	0	0	0	0	5	5	1	0	0	0	0	1
13	0	4	4	4	4	1	1	1	1	1	1	1	1	1	1	1	1	1	3	4	3.2	3.142857	2	1	1	1	3	2	0	0	0	0	0	0	0	0	0	0	0	0	0	5	5	1	0	1	1	0	1
10	0	4	4	4	4	2	1	1	1	2	1	1	1	1	1	1	1	1	1	1	1	2.428571	1.75	2	4	1	2	2	1	0	0	0	1	0	0	0	0	0	0	0	0	5	5	1	0	1	0	2	0
13	0	4	4	4	4	1	1	1	1	2	1	2	1	1	2	1	1	1	1	1	2.4	3.142857	4	2	5	0	1	2	0	0	0	0	1	0	1	0	0	1	0	0	0	5	5	1	1	0	1	3	0
11	0	3	3	4	4	2	2	2	1	1	1	2	1	1	1	2	999		1	1	2.2	2	2.75	2	3	1	3	1	1	1	1	0	0	0	1	0	0	0	1			3.5	4.714286	1	0	0	0	4	1
10	0	4	4	4	4	1	1	1	1	1	1	1	1	1	1	1	1	1	1	1	1.2	2.714286	3.25	2	2	1	1	1	0	0	0	0	0	0	0	0	0	0	0	0	0	2.333333	3.285714	1	0	1	0	0	0
12	1	4	3	4	4	1	1	1	1	1	1	1	1	1	1	1	1	1	1	4	2.2	2.857143	4	1	1	0	3	2	0	0	0	0	0	0	0	0	0	0	0	0	0	4.333333	4.142857	1	1	0	0	0	1
12	1	4	4	3	4	1	1	1	3	1	1	1	1	2	1	1	1	1	1	1	1	1.666667	3.25	0	2	0	1	2	0	0	0	1	0	0	0	0	1	0	0	0	0	3	4.571429	1	1	1	0	2	0
14	0	1	3	4	2	2	1	2	1	1	1	1	2	1	1	1	1	1	3	3	4	3.285714	3.5	2	3	0	1	2	1	0	1	0	0	0	0	1	0	0	0	0	0	2.833333	5	1	0	0	1	3	0
14	0	4	4	4	4	1	1	1	1	1	1	1	1	1	1	1	1	1	1	3	2.333333	1	3	0	3	0	3	1	0	0	0	0	0	0	0	0	0	0	0	0	0	4.333333	4.428571	1	0	0	1	0	1
10	1	4	4	3	4	1	1	1	1	1	1	1	1	1	1	2	1	1	1	999	2.333333	1.666667	1.75	0	3	0	3	1	0	0	0	0	0	0	0	0	0	0	1	0	0	5	5	1	2	1	0	1	1
14	1	4	3	3	3	1	1	1	1	1	1	1	2	1	1	1	1	1	1	4	1	2.714286	3.25	2	5	1		0	0	0	0	0	0	0	0	1	0	0	0	0	0	5	4.428571	1	0	0	1	1
14	0	4	4	4	4	1	1	1	1	1	1	1	1	1	1	1	1	1	1	1	1.333333	2	3.5	0	1	0	2	2	0	0	0	0	0	0	0	0	0	0	0	0	0	2.333333	5	1	1	0	1	0	0
14	0	4	4	4	4	2	3	1	1	1	3	3	2	999	2	1	1	1	1	1	1.2	2.571429	2.5	2	1	1	1	1	1	1	0	0	0	1	1	1		1	0	0	0	4.5	3	1	1	0	1	4	0
10	1	4	4	4	4	1	1	1	1	1	1	1	1	1	1	1	1	1	1	1	1	1	1.5	0	3	0	3	1	0	0	0	0	0	0	0	0	0	0	0	0	0	1.666667	2.142857	1	1	1	0	0	1
13	0	4	4	4	4	3	1	1	1	3	1	2	1	3	2	3	1	1	3	1	1	1	1	0	1	0	3	1	1	0	0	0	1	0	1	0	1	1	1	0	0	4.333333	3.857143	1	1	1	1	4	1
14	1	4	4	4	4	1	1	1	1	1	1	2	1	2	1	1	1	1	1	1	1	3	3.25	0	4	1	1	1	0	0	0	0	0	0	1	0	1	0	0	0	0	4.666667	5	1	2	1	1	2	0
11	1	4	4	4	4	2	1	1	1	1	1	2	1	1	1	1	1	1	4	1	1	3.714286	2.75	2	1	1	1	1	1	0	0	0	0	0	1	0	0	0	0	0	0	4.333333	4.857143	1	1	0	0	2	0
14	0	4	4	4	4	1	1	1	1	3	1	3	3	3	2	1	1	1	1	1	1	4	3	0	2	1	3	2	0	0	0	0	1	0	1	1	1	1	0	0	0	4.333333	5	1	2	1	1	4	1
13	1	4	4	4	4	1	1	1	1	1	1	1	1	2	2	1	1	1	1	1	1	2	2.75	0	3	0		0	0	0	0	0	0	0	0	0	1	1	0	0	0	4.5	5	1	1	1	1	2
13	0	4	4	4	4	3	2	1	1	1	1	1	1	2	2	1	1	1	1	1	1	2.333333	3.25	2	5	0	2	2	1	1	0	0	0	0	0	0	1	1	0	0	0	4	4.285714	1	0	0	1	4	0
11	1	4	4	4	4	1	1	1	1	1	1	1	1	1	1	1	1	1	1	1	1	3.285714	2.75	2	5	0	2	1	0	0	0	0	0	0	0	0	0	0	0	0	0	5	3.5	1	0	0	0	0	0
13	1	3	4	3	2	2	2	1	1	1	1	1	1	1	1	1	1	1	3	4	1.333333	2.333333	2	0	2	1	3	1	1	1	0	0	0	0	0	0	0	0	0	0	0	5	4.571429	1	2	0	1	2	1
14	0	3	4	4	4	3	2	2	1	2	1	2	1	2	1	2	1	1	3	1	2.6	3.142857	1.75	1	4	0	3	2	1	1	1	0	1	0	1	0	1	0	1	0	0	5	5	1	0	0	1	4	1
14	0	2	2	1	4	1	1	2	1	1	1	3	1	2	1	1	1	1	1	1	2	1.5	3.25	0	2	1	3	1	0	0	1	0	0	0	1	0	1	0	0	0	0	3.666667	3.857143	1	2	1	1	3	1
11	0	4	4	4	4	3	1	1	1	1	2	2	1	1	1	1	1	1	3	1	1.666667	2	1	0	5	1	3	1	1	0	0	0	0	1	1	0	0	0	0	0	0	5	5	1	1	1	0	3	1
10	1	4	4	4	4	2	2	1	1	1	1	2	999	1	2	1	1	1	1	1	1	2.2	3.25	0	2	1	3	1	1	1	0	0	0	0	1		0	1	0	0	0	5	4.285714	1	2	1	0	4	1
11	0	4	3	4	4	1	1	1	1	1	1	1	1	1	1	1	1	1	1	1	1	1.666667	4	0	4	0	3	2	0	0	0	0	0	0	0	0	0	0	0	0	0	4.833333	4.428571	1	0	1	0	0	1
10	0	3	3	4	4	1	1	1	1	2	1	1	1	1	1	1	1	1	1	1	2	1.5	4	0	1	1	3	2	0	0	0	0	1	0	0	0	0	0	0	0	0	3	3.857143	1	0	1	0	1	1
14	0	4	4	4	4	2	2	1	1	1	1	1	1	1	2	2	1	1	1	1	1.333333	2.166667	2.5	0	3	0	3	2	1	1	0	0	0	0	0	0	0	1	1	0	0	4.166667	5	1	0	1	1	4	1
10	0	4	4	4	4	1	1	1	1	1	1	3	1	1	2	1	1	1	3	1	1.666667	2.666667	3	0	1	1	3	2	0	0	0	0	0	0	1	0	0	1	0	0	0	4.166667	3.714286	1	1	0	0	2	1
13	0	4	4	4	4	1	1	1	1	1	1	1	1	1	1	2	2	2	1	4	3	2.5	3.75	0	4	1	3	2	0	0	0	0	0	0	0	0	0	0	1	1	1	5	5	1	2	1	1	3	1
13	0	4	4	4	4	1	1	1	1	1	1	2	1	1	1	2	1	1	1	1	1	2.666667	2.5	0	1	0	3	1	0	0	0	0	0	0	1	0	0	0	1	0	0	4.333333	3.857143	1	0	0	1	2	1
14	0	4	4	4	4	1	1	1	1	1	1	2	2	2	1	1	999	1	3	3	1.4	3.142857	4	2	4	1	3	1	0	0	0	0	0	0	1	1	1	0	0		0	5	2.714286	1	0	1	1	3	1
13	0	4	4	1	4	1	2	1	3	1	1	1	1	999	1	1	1	1	1	1	1.333333	2.833333	4	0	1	1	1	1	0	1	0	1	0	0	0	0		0	0	0	0	1.833333	3.428571	1	1	0	1	2	0
10	0	4	4	4	4	1	1	1	2	1	1	2	1	1	1	1	1	1	1	4	1.666667	2.333333	2.5	0	3	1	3	2	0	0	0	1	0	0	1	0	0	0	0	0	0	2.333333	5	1	1	1	0	2	1
10	1	3	3	4	4	1	1	1	1	1	1	3	1	1	1	1	1	1	1	1	2	1.166667	1.75	0	4	0	3	1	0	0	0	0	0	0	1	0	0	0	0	0	0	2.833333	4	1	0	1	0	1	1
12	1	3	4	4	4	1	1	1	1	1	1	1	1	2	1	1	1	1	1	1	1.666667	2	2	0	2	0		0	0	0	0	0	0	0	0	0	1	0	0	0	0	4.8	4	1	1	1	0	1
13	0	4	4	4	4	2	1	1	999	1	1	1	1	1	1	1	1	1	3	1	2	2.5	1.5	0	1	1	3	2	1	0	0		0	0	0	0	0	0	0	0	0	3	3.666667	1	0	1	1	1	1
12	0	4	4	4	4	1	1	1	1	1	1	1	1	1	1	1	1	1	1	1	1	1.833333	2.5	0	2	1		0	0	0	0	0	0	0	0	0	0	0	0	0	0	3	4.428571	1	0	1	0	0
13	1	4	3	4	4	3	2	2	2	2	2	3	1	1	1	2	1	1	4	1	1	1.166667	1.5	0	2	0		0	1	1	1	1	1	1	1	0	0	0	1	0	0	4.333333	3.857143	1	2	0	1	4
12	1	4	4	4	4	1	1	1	1	1	1	1	1	1	1	1	1	1	1	1	2.2	3.142857	3.25	2	3	1	2	2	0	0	0	0	0	0	0	0	0	0	0	0	0	1	5	1	0	1	0	0	0
13	0	4	4	4	4	2	1	1	1	1	1	1	1	1	1	1	1	1	1	1	1.2	2.714286	1.75	1	5	1	3	1	1	0	0	0	0	0	0	0	0	0	0	0	0	4.333333	5	1	0	1	1	1	1
11	0	4	4	4	4	1	1	1	1	1	1	1	1	1	1	1	1	1	1	1	2.8	2	4	2	3	1	2	1	0	0	0	0	0	0	0	0	0	0	0	0	0	5	4	1	0	1	0	0	0
13	1	4		3	4	1	1	1	1	2	1	2	1	1	1	1	1	1	1	1	2.6	2.714286	4	2	4	1	2	2	0	0	0	0	1	0	1	0	0	0	0	0	0	4	4.571429	1	1	0	1	2	0
13	1	2	3	1	4	1	1	1	1	1	1	3	1	1	1	1	1	1	1	1	1.333333	1.666667	2	0	2	1	3	1	0	0	0	0	0	0	1	0	0	0	0	0	0	5	3.857143	1	0	0	1	1	1
12	0	4	4	2	2	2	1	1	1	2	1	2	1	1	1	2	1	1	1	1	1	3	4	2	3	0	2	1	1	0	0	0	1	0	1	0	0	0	1	0	0	5	4.428571	1	0	1	0	4	0
12	0	4	4	3		1	1	1	1	1	1	1	1	1	1	1	1	1	1	999	1	1	1	2	5	0	0	2	0	0	0	0	0	0	0	0	0	0	0	0	0	2	2.714286	1	2	0	0	0	0
14	0	4	4	4	4	1	2	1	2	1	1	2	1	1	1	1	1	1	3	3	2.6	3.285714	3.25	2	4	1	3	1	0	1	0	1	0	0	1	0	0	0	0	0	0	5	4.142857	1	0	1	1	3	1
12	1	4	4	4	4	1	2	1	1	2	1	1	1	2	1	1	1	1	1	1	1	2.285714	4	2	2	1	3	1	0	1	0	0	1	0	0	0	1	0	0	0	0	4.333333	4.857143	1	0	1	0	3	1
11	0	4	4	4	4	1	1	1	1	1	1	3	1	1	1	1	1	1	1	1	1	2.333333	3	0	3	1	3	1	0	0	0	0	0	0	1	0	0	0	0	0	0	3.833333	4.428571	1	0	1	0	1	1
10	0	4	1	2	1	2	2	1	1	1	1	2	1	1	1	1	1	1	3	1	2.4	3.142857	3.5	2	5	1	1	2	1	1	0	0	0	0	1	0	0	0	0	0	0	5	3.285714	1	0	0	0	3	0
10	1	4	4	4	4	2	1	1	1	1	1	1	1	1	1	1	1	1	1	1	1	1.833333	2	0	2	1	3	1	1	0	0	0	0	0	0	0	0	0	0	0	0	5	3.857143	1	0	1	0	1	1
10	0	4	4	4	4	1	1	1	1	1	1	1	1	1	1	1	1	1	1	1	2.2	3.571429	2.5	2	2	1	1	1	0	0	0	0	0	0	0	0	0	0	0	0	0	5	5	1	1	1	0	0	0
12	1	4	4	4	4	2	1	1	1	1	1	1	1	1	1	1	1	1	1	4	1	2.714286	2.25	2	4	1	1	1	1	0	0	0	0	0	0	0	0	0	0	0	0	4.833333	4.714286	1	2	1	0	1	0
10	0	4	4	4	4	1	1	1	1	1	1	2	1	1	1	1	1	1	3	3	3	1.666667	3	0	2	1	3	1	0	0	0	0	0	0	1	0	0	0	0	0	0	2.666667	2.714286	1	1	1	0	1	1
[truncated: 2,537 more rows]
[truncated: 12 more columns]
